# Supplementary material for: Circulating adiposity‐related microRNAs as predictors of the response to a low‐fat diet in subjects with obesity
Source: J Cell Mol Med. 2020 Jan 22;24(5):2956–67. doi: 10.1111/jcmm.14920 (PMC7077528; doi:10.1111/jcmm.14920)
Supplement: Supplementary file 5 [file JCMM-24-2956-s005.xlsx]

## Sheet: Planilha1
Supplementary table 3. Target genes of the 7 miRNAs differently expressed in responders compared to non-responders of a low-fat diet.
microRNA ID	Target gene	start	end	bindingp	seed	number_of_pairings	position	validated	TargetScan	miRDB
hsa-miR-130a-3p	GLUL	7218	7241	0.953846153846	1	15	3UTR		0	0
hsa-miR-130a-3p	TNKS	7454	7475	0.953846153846	1	19	3UTR		0	0
hsa-miR-130a-3p	PIP4K2A	2860	2878	0.956043956044	1	16	3UTR		0	0
hsa-miR-130a-3p	NEUROD4	1630	1665	0.961538461538	1	13	3UTR		0	0
hsa-miR-130a-3p	CDK2	1228	1246	0.961538461538	0	14	3UTR		0	0
hsa-miR-130a-3p	CDK2	1126	1144	0.961538461538	0	14	3UTR		0	0
hsa-miR-130a-3p	CDK2	1048	1066	0.961538461538	0	14	3UTR		0	0
hsa-miR-130a-3p	IKZF4	2699	2729	0.961538461538	1	21	3UTR		1	0
hsa-miR-130a-3p	IKZF4	2621	2651	0.961538461538	1	21	3UTR		1	0
hsa-miR-130a-3p	FAT2	13397	13416	0.961538461538	1	16	3UTR		0	0
hsa-miR-130a-3p	MYBL1	2775	2794	0.961538461538	0	16	3UTR		1	1
hsa-miR-130a-3p	WNT5A	3298	3317	0.961538461538	1	14	3UTR		0	0
hsa-miR-130a-3p	FOXP1	2296	2319	0.961538461538	1	17	3UTR		1	0
hsa-miR-130a-3p	IFT20	610	633	0.961538461538	1	17	3UTR		0	0
hsa-miR-130a-3p	IFT20	714	737	0.961538461538	1	17	3UTR		0	0
hsa-miR-130a-3p	IFT20	832	855	0.961538461538	1	17	3UTR		0	0
hsa-miR-130a-3p	IFT20	674	697	0.961538461538	1	17	3UTR		0	0
hsa-miR-130a-3p	IFT20	750	773	0.961538461538	1	17	3UTR		0	0
hsa-miR-130a-3p	IFT20	951	974	0.961538461538	1	17	3UTR		0	0
hsa-miR-130a-3p	CRKL	5205	5227	0.961538461538	1	18	3UTR		0	0
hsa-miR-130a-3p	KMT5B	1921	1940	0.961538461538	1	16	3UTR		1	1
hsa-miR-130a-3p	KMT5B	1874	1893	0.961538461538	1	16	3UTR		1	1
hsa-miR-130a-3p	PPP6R3	4183	4206	0.961538461538	1	15	3UTR	MIRT060500	1	1
hsa-miR-130a-3p	PPP6R3	4336	4359	0.961538461538	1	15	3UTR	MIRT060500	1	1
hsa-miR-130a-3p	PPP6R3	4318	4341	0.961538461538	1	15	3UTR	MIRT060500	1	1
hsa-miR-130a-3p	PPP6R3	4300	4323	0.961538461538	1	15	3UTR	MIRT060500	1	1
hsa-miR-130a-3p	PPP6R3	4231	4254	0.961538461538	1	15	3UTR	MIRT060500	1	1
hsa-miR-130a-3p	WNK3	9512	9532	0.961538461538	1	17	3UTR	MIRT448326	1	0
hsa-miR-130a-3p	WNK3	9683	9703	0.961538461538	1	17	3UTR	MIRT448326	1	0
hsa-miR-130a-3p	SNX12	2185	2204	0.961538461538	1	18	3UTR		0	0
hsa-miR-130a-3p	SNX12	2197	2216	0.961538461538	1	18	3UTR		0	0
hsa-miR-130a-3p	AAK1	8116	8131	0.961538461538	1	14	3UTR		1	1
hsa-miR-130a-3p	MXD1	3120	3139	0.961538461538	1	15	3UTR		1	0
hsa-miR-130a-3p	MXD1	3090	3109	0.961538461538	1	15	3UTR		1	0
hsa-miR-130a-3p	TCF4	7534	7569	0.961538461538	1	18	3UTR		1	0
hsa-miR-130a-3p	PDYN	1925	1943	0.961538461538	0	15	3UTR		0	0
hsa-miR-130a-3p	DYDC1	1093	1119	0.961538461538	1	17	3UTR		0	0
hsa-miR-130a-3p	TSPAN11	2488	2513	0.961538461538	1	18	3UTR		0	0
hsa-miR-130a-3p	LAMC1	7014	7043	0.961538461538	1	22	3UTR		1	0
hsa-miR-130a-3p	CELF3	6792	6809	0.961538461538	0	15	3UTR		0	0
hsa-miR-130a-3p	SETBP1	5718	5737	0.961538461538	1	16	3UTR		0	0
hsa-miR-130a-3p	MEOX2	1619	1637	0.961538461538	1	17	3UTR	MIRT004358	1	1
hsa-miR-130a-3p	LPIN1	4567	4586	0.961538461538	0	15	3UTR		0	0
hsa-miR-130a-3p	ZNF248	3113	3134	0.961538461538	0	18	3UTR		0	0
hsa-miR-130a-3p	TBCK	4656	4673	0.961538461538	0	16	3UTR		0	0
hsa-miR-130a-3p	TBCK	4728	4745	0.961538461538	0	16	3UTR		0	0
hsa-miR-130a-3p	TBCK	4845	4862	0.961538461538	0	16	3UTR		0	0
hsa-miR-130a-3p	TGFBR1	5409	5428	0.961538461538	1	16	3UTR	MIRT053635	1	0
hsa-miR-130a-3p	TGFBR1	5397	5416	0.961538461538	1	16	3UTR	MIRT053635	1	0
hsa-miR-130a-3p	TGFBR1	5166	5185	0.961538461538	1	16	3UTR	MIRT053635	1	0
hsa-miR-130a-3p	SERBP1	5853	5870	0.961538461538	1	16	3UTR		1	0
hsa-miR-130a-3p	ZNF333	2032	2055	0.961538461538	1	18	3UTR		0	0
hsa-miR-130a-3p	NFAT5	10845	10866	0.961538461538	1	17	3UTR		0	0
hsa-miR-130a-3p	NFAT5	10783	10804	0.961538461538	1	17	3UTR		0	0
hsa-miR-130a-3p	NFAT5	10780	10801	0.961538461538	1	17	3UTR		0	0
hsa-miR-130a-3p	NFAT5	10791	10812	0.961538461538	1	17	3UTR		0	0
hsa-miR-130a-3p	NFAT5	10729	10750	0.961538461538	1	17	3UTR		0	0
hsa-miR-130a-3p	MAP3K7	4154	4174	0.961538461538	1	16	3UTR		0	0
hsa-miR-130a-3p	MAP3K7	4270	4290	0.961538461538	1	16	3UTR		0	0
hsa-miR-130a-3p	MAP3K7	4235	4255	0.961538461538	1	16	3UTR		0	0
hsa-miR-130a-3p	MAP3K7	4351	4371	0.961538461538	1	16	3UTR		0	0
hsa-miR-130a-3p	SLC25A53	2592	2614	0.961538461538	0	19	3UTR		0	0
hsa-miR-130a-3p	AGTR2	1674	1694	0.961538461538	1	14	3UTR		0	0
hsa-miR-130a-3p	CUL4B	3865	3886	0.961538461538	1	16	3UTR		0	0
hsa-miR-130a-3p	FAM198B	2381	2402	0.961538461538	0	18	3UTR		0	0
hsa-miR-130a-3p	FSTL5	2953	3001	0.961538461538	1	16	3UTR		1	1
hsa-miR-130a-3p	FSTL5	2983	3031	0.961538461538	1	16	3UTR		1	1
hsa-miR-130a-3p	HOXD3	2440	2458	0.969230769231	0	14	3UTR		0	0
hsa-miR-130a-3p	HAS2	2674	2702	0.974358974359	1	21	3UTR		0	0
hsa-miR-130a-3p	ZIC4	2034	2055	0.974358974359	1	17	3UTR		0	0
hsa-miR-130a-3p	NLE1	1945	1964	0.974358974359	1	12	3UTR		0	0
hsa-miR-130a-3p	NLE1	2016	2035	0.974358974359	1	12	3UTR		0	0
hsa-miR-130a-3p	NAGA	2950	2971	0.974358974359	1	17	3UTR		0	0
hsa-miR-130a-3p	SRSF10	1612	1642	0.974358974359	1	16	3UTR		1	0
hsa-miR-130a-3p	SRSF10	1382	1412	0.974358974359	1	16	3UTR		1	0
hsa-miR-130a-3p	SRSF10	1615	1645	0.974358974359	1	16	3UTR		1	0
hsa-miR-130a-3p	CLIC4	2238	2262	0.974358974359	1	14	3UTR	MIRT065620	0	0
hsa-miR-130a-3p	GCFC2	3035	3055	0.974358974359	1	16	3UTR		0	0
hsa-miR-130a-3p	MFSD13A	2603	2625	0.974358974359	1	18	3UTR		0	0
hsa-miR-130a-3p	SKP1	1204	1221	0.974358974359	1	15	3UTR		1	1
hsa-miR-130a-3p	LOC100996763	2994	3012	0.974358974359	1	16	3UTR		0	0
hsa-miR-130a-3p	EXOC7	2881	2907	0.974358974359	1	19	3UTR		0	0
hsa-miR-130a-3p	EXOC7	2974	3000	0.974358974359	1	19	3UTR		0	0
hsa-miR-130a-3p	EXOC7	3043	3069	0.974358974359	1	19	3UTR		0	0
hsa-miR-130a-3p	EXOC7	3127	3153	0.974358974359	1	19	3UTR		0	0
hsa-miR-130a-3p	EXOC7	3003	3029	0.974358974359	1	19	3UTR		0	0
hsa-miR-130a-3p	SLC30A6	2823	2843	0.974358974359	1	16	3UTR		0	0
hsa-miR-130a-3p	SLC30A6	2703	2723	0.974358974359	1	16	3UTR		0	0
hsa-miR-130a-3p	SLC30A6	2634	2654	0.974358974359	1	16	3UTR		0	0
hsa-miR-130a-3p	SLC30A6	2616	2636	0.974358974359	1	16	3UTR		0	0
hsa-miR-130a-3p	FRAS1	15312	15329	0.974358974359	1	16	3UTR		0	0
hsa-miR-130a-3p	PTBP3	7025	7059	0.974358974359	1	21	3UTR		0	0
hsa-miR-130a-3p	PTBP3	7195	7229	0.974358974359	1	21	3UTR		0	0
hsa-miR-130a-3p	LEPROT	3673	3727	0.974358974359	1	18	3UTR		0	0
hsa-miR-130a-3p	LEPROT	3537	3591	0.974358974359	1	18	3UTR		0	0
hsa-miR-130a-3p	SNX3	981	1003	0.974358974359	1	18	3UTR		0	0
hsa-miR-130a-3p	SNX3	951	973	0.974358974359	1	18	3UTR		0	0
hsa-miR-130a-3p	SNX3	1047	1069	0.974358974359	1	18	3UTR		0	0
hsa-miR-130a-3p	MMGT1	1975	1995	0.974358974359	1	17	3UTR	MIRT493094	1	1
hsa-miR-130a-3p	SPTLC1	2742	2763	0.974358974359	1	16	3UTR		0	0
hsa-miR-130a-3p	DCAF8L1	3085	3109	0.978021978022	1	19	3UTR		0	0
hsa-miR-130a-3p	NUP58	3163	3184	0.980769230769	0	18	3UTR		0	0
hsa-miR-130a-3p	NUP58	3127	3148	0.980769230769	0	18	3UTR		0	0
hsa-miR-130a-3p	SAE1	1911	1929	0.980769230769	0	15	3UTR		0	0
hsa-miR-130a-3p	SAE1	1766	1784	0.980769230769	0	15	3UTR		0	0
hsa-miR-130a-3p	SAE1	1696	1714	0.980769230769	0	15	3UTR		0	0
hsa-miR-130a-3p	ST8SIA4	4203	4225	0.980769230769	0	16	3UTR		0	0
hsa-miR-130a-3p	ZBTB1	2575	2587	0.980769230769	0	11	3UTR		0	0
hsa-miR-130a-3p	TSPYL1	2011	2033	0.980769230769	0	16	3UTR		0	0
hsa-miR-130a-3p	ATP13A4	5797	5819	0.980769230769	1	15	3UTR		0	0
hsa-miR-130a-3p	B4GALT1	3229	3250	0.980769230769	1	16	3UTR		0	0
hsa-miR-130a-3p	ACVR1B	3468	3485	1.0	1	16	3UTR		0	0
hsa-miR-130a-3p	ACVR1B	3345	3362	1.0	1	16	3UTR		0	0
hsa-miR-130a-3p	ACVR1B	3297	3314	1.0	1	16	3UTR		0	0
hsa-miR-130a-3p	KRT6A	2218	2236	1.0	0	16	3UTR		0	0
hsa-miR-130a-3p	PRR13	1036	1056	1.0	1	15	3UTR		0	0
hsa-miR-130a-3p	PRR13	886	906	1.0	1	15	3UTR		0	0
hsa-miR-130a-3p	ATF7	6627	6648	1.0	1	15	3UTR		0	1
hsa-miR-130a-3p	SMUG1	1063	1104	1.0	0	14	3UTR		0	0
hsa-miR-130a-3p	RAB5B	2645	2668	1.0	1	20	3UTR	MIRT065888	1	0
hsa-miR-130a-3p	RAB5B	2686	2709	1.0	1	20	3UTR	MIRT065888	1	0
hsa-miR-130a-3p	RAB5B	2563	2586	1.0	1	20	3UTR	MIRT065888	1	0
hsa-miR-130a-3p	ERBB3	5349	5371	1.0	0	17	3UTR		1	0
hsa-miR-130a-3p	RNF41	2914	2933	1.0	1	16	3UTR		0	0
hsa-miR-130a-3p	RNF41	3019	3038	1.0	1	16	3UTR		0	0
hsa-miR-130a-3p	RNF41	3162	3181	1.0	1	16	3UTR		0	0
hsa-miR-130a-3p	RNF41	2958	2977	1.0	1	16	3UTR		0	0
hsa-miR-130a-3p	SLC16A7	2938	2959	1.0	0	15	3UTR		0	0
hsa-miR-130a-3p	RXYLT1	1912	1930	1.0	0	15	3UTR		0	0
hsa-miR-130a-3p	RXYLT1	1922	1940	1.0	0	15	3UTR		0	0
hsa-miR-130a-3p	RASSF3	2524	2542	1.0	1	17	3UTR		1	0
hsa-miR-130a-3p	DYRK2	3459	3478	1.0	1	18	3UTR		1	1
hsa-miR-130a-3p	DYRK2	3310	3329	1.0	1	18	3UTR		1	1
hsa-miR-130a-3p	CPSF6	2409	2429	1.0	0	17	3UTR		0	0
hsa-miR-130a-3p	CPSF6	2298	2318	1.0	0	17	3UTR		0	0
hsa-miR-130a-3p	YEATS4	1207	1255	1.0	0	15	3UTR		0	0
hsa-miR-130a-3p	YEATS4	1045	1093	1.0	0	15	3UTR		0	0
hsa-miR-130a-3p	PTPRB	10158	10179	1.0	0	16	3UTR		0	0
hsa-miR-130a-3p	PTPRB	10158	10179	1.0	0	16	3UTR		0	0
hsa-miR-130a-3p	PTPRB	10428	10449	1.0	0	16	3UTR		0	0
hsa-miR-130a-3p	POC1B-GALNT4	2690	2707	1.0	0	16	3UTR	MIRT501558	0	0
hsa-miR-130a-3p	GALNT4	2589	2606	1.0	0	16	3UTR	MIRT502422	0	0
hsa-miR-130a-3p	MRPL42	2806	2829	1.0	1	15	3UTR		0	0
hsa-miR-130a-3p	MRPL42	2803	2826	1.0	1	15	3UTR		0	0
hsa-miR-130a-3p	CDK17	2298	2312	1.0	1	13	3UTR		0	0
hsa-miR-130a-3p	IKBIP	2047	2076	1.0	0	20	3UTR		0	0
hsa-miR-130a-3p	HCFC2	4199	4236	1.0	1	21	3UTR		1	1
hsa-miR-130a-3p	NFYB	2355	2372	1.0	0	15	3UTR		0	0
hsa-miR-130a-3p	RFX4	3067	3093	1.0	1	16	3UTR		0	0
hsa-miR-130a-3p	RFX4	2820	2846	1.0	1	16	3UTR		0	0
hsa-miR-130a-3p	RFX4	2486	2512	1.0	1	16	3UTR		0	0
hsa-miR-130a-3p	RELL2	2542	2561	1.0	0	15	3UTR		0	0
hsa-miR-130a-3p	RELL2	2114	2133	1.0	0	15	3UTR		0	0
hsa-miR-130a-3p	ARHGAP26	7932	7950	1.0	0	14	3UTR		0	0
hsa-miR-130a-3p	PRELID2	4039	4083	1.0	1	16	3UTR		0	0
hsa-miR-130a-3p	PRELID2	4075	4119	1.0	1	16	3UTR		0	0
hsa-miR-130a-3p	SPINK9	1142	1163	1.0	1	15	3UTR		0	0
hsa-miR-130a-3p	SH3TC2	12074	12103	1.0	1	19	3UTR		0	0
hsa-miR-130a-3p	PPARGC1B	3659	3689	1.0	1	19	3UTR		0	0
hsa-miR-130a-3p	PPARGC1B	3542	3572	1.0	1	19	3UTR		0	0
hsa-miR-130a-3p	PPARGC1B	3573	3603	1.0	1	19	3UTR		0	0
hsa-miR-130a-3p	SAP30L	5665	5693	1.0	1	20	3UTR		0	0
hsa-miR-130a-3p	SAP30L	5542	5570	1.0	1	20	3UTR		0	0
hsa-miR-130a-3p	SAP30L	5527	5555	1.0	1	20	3UTR		0	0
hsa-miR-130a-3p	ADAM19	4094	4114	1.0	1	14	3UTR		0	0
hsa-miR-130a-3p	EBF1	4923	4946	1.0	1	16	3UTR		0	0
hsa-miR-130a-3p	EBF1	4992	5015	1.0	1	16	3UTR		0	0
hsa-miR-130a-3p	EBF1	5016	5039	1.0	1	16	3UTR		0	0
hsa-miR-130a-3p	EBF1	24789	24812	1.0	1	16	3UTR		0	0
hsa-miR-130a-3p	PANK3	2069	2094	1.0	1	20	3UTR		0	0
hsa-miR-130a-3p	KCNIP1	1089	1110	1.0	1	16	3UTR		0	0
hsa-miR-130a-3p	KCNIP1	1371	1392	1.0	1	16	3UTR		0	0
hsa-miR-130a-3p	KCNIP1	1242	1263	1.0	1	16	3UTR		0	0
hsa-miR-130a-3p	KCNIP1	1284	1305	1.0	1	16	3UTR		0	0
hsa-miR-130a-3p	KCNIP1	1209	1230	1.0	1	16	3UTR		0	0
hsa-miR-130a-3p	BOD1	752	791	1.0	1	15	3UTR		0	0
hsa-miR-130a-3p	C5orf47	1292	1310	1.0	0	16	3UTR		0	0
hsa-miR-130a-3p	ZNF346	2174	2192	1.0	1	16	3UTR		0	0
hsa-miR-130a-3p	ZNF346	2078	2096	1.0	1	16	3UTR		0	0
hsa-miR-130a-3p	ZNF346	1880	1898	1.0	1	16	3UTR		0	0
hsa-miR-130a-3p	RNF130	1580	1603	1.0	1	18	3UTR		0	0
hsa-miR-130a-3p	TRIM52	1945	1961	1.0	0	15	3UTR		0	0
hsa-miR-130a-3p	FOXQ1	1535	1558	1.0	1	14	3UTR	MIRT485578	0	0
hsa-miR-130a-3p	PRPF4B	3767	3794	1.0	1	18	3UTR		0	0
hsa-miR-130a-3p	PRPF4B	3761	3788	1.0	1	18	3UTR		0	0
hsa-miR-130a-3p	BLOC1S5	1043	1066	1.0	1	17	3UTR		0	0
hsa-miR-130a-3p	TBC1D7	1124	1137	1.0	1	12	3UTR		0	0
hsa-miR-130a-3p	KCTD10	3921	3942	1.0	0	16	3UTR	MIRT474962	0	1
hsa-miR-130a-3p	KCTD10	3990	4011	1.0	0	16	3UTR	MIRT474962	0	1
hsa-miR-130a-3p	RASAL1	2862	2923	1.0	1	19	3UTR		1	0
hsa-miR-130a-3p	RASAL1	2763	2824	1.0	1	19	3UTR		1	0
hsa-miR-130a-3p	RBM19	3138	3155	1.0	1	13	3UTR		0	0
hsa-miR-130a-3p	HRK	5025	5051	1.0	0	19	3UTR		1	0
hsa-miR-130a-3p	MLEC	3680	3706	1.0	1	15	3UTR	MIRT062709	1	0
hsa-miR-130a-3p	MLEC	3445	3471	1.0	1	15	3UTR	MIRT062709	1	0
hsa-miR-130a-3p	TMEM120B	5654	5676	1.0	1	18	3UTR		0	0
hsa-miR-130a-3p	MLXIP	6021	6038	1.0	1	14	3UTR		0	0
hsa-miR-130a-3p	DENR	1016	1036	1.0	0	17	3UTR		0	0
hsa-miR-130a-3p	PITPNM2	4745	4763	1.0	0	15	3UTR		1	1
hsa-miR-130a-3p	GTF2H3	2085	2106	1.0	0	15	3UTR		0	0
hsa-miR-130a-3p	GTF2H3	1956	1977	1.0	0	15	3UTR		0	0
hsa-miR-130a-3p	GTF2H3	1921	1942	1.0	0	15	3UTR		0	0
hsa-miR-130a-3p	GTF2H3	2005	2026	1.0	0	15	3UTR		0	0
hsa-miR-130a-3p	ULK1	5152	5175	1.0	1	17	3UTR		0	0
hsa-miR-130a-3p	FGF9	4221	4250	1.0	1	17	3UTR		0	0
hsa-miR-130a-3p	SPATA13	8411	8438	1.0	0	19	3UTR		0	0
hsa-miR-130a-3p	SPATA13	8087	8114	1.0	0	19	3UTR		0	0
hsa-miR-130a-3p	SPATA13	6323	6350	1.0	0	19	3UTR		0	0
hsa-miR-130a-3p	SPATA13	6029	6056	1.0	0	19	3UTR		0	0
hsa-miR-130a-3p	SPATA13	5821	5848	1.0	0	19	3UTR		0	0
hsa-miR-130a-3p	SPATA13	5635	5662	1.0	0	19	3UTR		0	0
hsa-miR-130a-3p	NUP58	3036	3057	1.0	0	18	3UTR		0	0
hsa-miR-130a-3p	UBL3	2045	2064	1.0	1	15	3UTR		0	0
hsa-miR-130a-3p	DCLK1	2570	2583	1.0	0	12	3UTR		0	0
hsa-miR-130a-3p	ENOX1	3232	3274	1.0	0	18	3UTR		0	0
hsa-miR-130a-3p	NUFIP1	2265	2286	1.0	0	17	3UTR		0	0
hsa-miR-130a-3p	CYSLTR2	2741	2758	1.0	0	15	3UTR		0	0
hsa-miR-130a-3p	CYSLTR2	2500	2517	1.0	0	15	3UTR		0	0
hsa-miR-130a-3p	CDADC1	1676	1722	1.0	1	15	3UTR	MIRT368752	1	1
hsa-miR-130a-3p	FUT10	2974	2990	1.0	1	15	3UTR		0	0
hsa-miR-130a-3p	MAK16	1032	1053	1.0	1	19	3UTR		0	0
hsa-miR-130a-3p	MAK16	2401	2421	1.0	0	16	3UTR		0	0
hsa-miR-130a-3p	UNC5D	8765	8785	1.0	1	16	3UTR		0	0
hsa-miR-130a-3p	UNC5D	8771	8791	1.0	1	16	3UTR		0	0
hsa-miR-130a-3p	ADRB3	2134	2153	1.0	1	14	3UTR		0	0
hsa-miR-130a-3p	TACC1	4852	4872	1.0	0	16	3UTR		1	0
hsa-miR-130a-3p	TACC1	4906	4926	1.0	0	16	3UTR		1	0
hsa-miR-130a-3p	TACC1	3676	3696	1.0	0	16	3UTR		1	0
hsa-miR-130a-3p	RNF170	2421	2455	1.0	1	20	3UTR		0	0
hsa-miR-130a-3p	PLAG1	2358	2376	1.0	0	14	3UTR		0	0
hsa-miR-130a-3p	ASPH	1305	1326	1.0	0	19	3UTR		0	0
hsa-miR-130a-3p	ASPH	1155	1176	1.0	0	19	3UTR		0	0
hsa-miR-130a-3p	ASPH	1281	1302	1.0	0	19	3UTR		0	0
hsa-miR-130a-3p	ASPH	1284	1305	1.0	0	19	3UTR		0	0
hsa-miR-130a-3p	CYP7B1	6931	6952	1.0	0	18	3UTR		0	0
hsa-miR-130a-3p	ADHFE1	1511	1531	1.0	1	15	3UTR		0	0
hsa-miR-130a-3p	C8orf46	2994	3016	1.0	0	17	3UTR		0	0
hsa-miR-130a-3p	NCOA2	8341	8366	1.0	1	18	3UTR		0	0
hsa-miR-130a-3p	TRPA1	5046	5092	1.0	1	15	3UTR		0	0
hsa-miR-130a-3p	HNF4G	1787	1807	1.0	1	16	3UTR		0	0
hsa-miR-130a-3p	HNF4G	1605	1625	1.0	1	16	3UTR		0	0
hsa-miR-130a-3p	ZBTB10	5423	5448	1.0	1	19	3UTR		0	0
hsa-miR-130a-3p	ZBTB10	6732	6757	1.0	1	19	3UTR		0	0
hsa-miR-130a-3p	ZBTB10	6660	6685	1.0	1	19	3UTR		0	0
hsa-miR-130a-3p	ZNF704	14213	14235	1.0	1	17	3UTR		1	0
hsa-miR-130a-3p	MMP16	4041	4070	1.0	1	20	3UTR		0	0
hsa-miR-130a-3p	MMP16	4194	4211	1.0	0	16	3UTR		0	0
hsa-miR-130a-3p	C8orf37	2961	3001	1.0	1	17	3UTR		0	0
hsa-miR-130a-3p	C8orf37	1627	1646	1.0	0	14	3UTR		0	0
hsa-miR-130a-3p	YWHAZ	1705	1726	1.0	0	15	3UTR		0	0
hsa-miR-130a-3p	KLF10	2924	2945	1.0	0	17	3UTR		0	0
hsa-miR-130a-3p	ATP6V1C1	5214	5241	1.0	1	17	3UTR	MIRT223634	0	0
hsa-miR-130a-3p	AARD	1094	1136	1.0	0	19	3UTR		0	0
hsa-miR-130a-3p	ATAD2	4448	4463	1.0	0	14	3UTR		0	0
hsa-miR-130a-3p	FAM84B	2520	2543	1.0	0	17	3UTR		0	0
hsa-miR-130a-3p	SLA	2106	2128	1.0	1	16	3UTR		0	0
hsa-miR-130a-3p	SLA	2075	2097	1.0	1	16	3UTR		0	0
hsa-miR-130a-3p	SLA	2207	2229	1.0	1	16	3UTR		0	0
hsa-miR-130a-3p	SLA	1851	1873	1.0	1	16	3UTR		0	0
hsa-miR-130a-3p	TBC1D23	3737	3757	1.0	1	15	3UTR		0	0
hsa-miR-130a-3p	TBC1D23	3692	3712	1.0	1	15	3UTR		0	0
hsa-miR-130a-3p	NECTIN3	4196	4217	1.0	1	12	3UTR		1	0
hsa-miR-130a-3p	NECTIN3	4170	4191	1.0	1	12	3UTR		1	0
hsa-miR-130a-3p	SIDT1	3958	3977	1.0	0	15	3UTR		0	0
hsa-miR-130a-3p	SIDT1	3943	3962	1.0	0	15	3UTR		0	0
hsa-miR-130a-3p	ISY1-RAB43	4190	4234	1.0	1	20	3UTR		0	0
hsa-miR-130a-3p	RAB43	3697	3741	1.0	1	20	3UTR		0	0
hsa-miR-130a-3p	CDV3	2093	2107	1.0	1	13	3UTR		0	0
hsa-miR-130a-3p	CDV3	1356	1370	1.0	1	13	3UTR		0	0
hsa-miR-130a-3p	CDV3	1712	1726	1.0	1	13	3UTR		0	0
hsa-miR-130a-3p	CDV3	1554	1568	1.0	1	13	3UTR		0	0
hsa-miR-130a-3p	CDV3	779	793	1.0	1	13	3UTR		0	0
hsa-miR-130a-3p	RAB6B	3536	3556	1.0	0	17	3UTR		0	0
hsa-miR-130a-3p	PRR23C	1556	1579	1.0	1	16	3UTR		0	0
hsa-miR-130a-3p	TFDP2	6511	6530	1.0	0	16	3UTR		1	0
hsa-miR-130a-3p	TFDP2	6523	6542	1.0	0	16	3UTR		1	0
hsa-miR-130a-3p	C3orf33	1412	1434	1.0	1	17	3UTR		0	0
hsa-miR-130a-3p	C3orf33	1539	1561	1.0	1	17	3UTR		0	0
hsa-miR-130a-3p	KCNAB1	2588	2602	1.0	1	13	3UTR		0	0
hsa-miR-130a-3p	KCNAB1	2501	2515	1.0	1	13	3UTR		0	0
hsa-miR-130a-3p	KCNAB1	2708	2722	1.0	1	13	3UTR		0	0
hsa-miR-130a-3p	KCNAB1	3391	3405	1.0	1	13	3UTR		0	0
hsa-miR-130a-3p	KCNAB1	3254	3268	1.0	1	13	3UTR		0	0
hsa-miR-130a-3p	OXSR1	3247	3286	1.0	0	15	3UTR		0	0
hsa-miR-130a-3p	ZNF619	4084	4104	1.0	0	17	3UTR		0	0
hsa-miR-130a-3p	ZNF619	3964	3984	1.0	0	17	3UTR		0	0
hsa-miR-130a-3p	ZNF662	1750	1778	1.0	1	20	3UTR		0	0
hsa-miR-130a-3p	ZNF662	1662	1690	1.0	1	20	3UTR		0	0
hsa-miR-130a-3p	CDCP1	4961	4980	1.0	0	18	3UTR		0	0
hsa-miR-130a-3p	SLC6A20	4270	4293	1.0	1	19	3UTR		0	0
hsa-miR-130a-3p	ALS2CL	3831	3850	1.0	0	15	3UTR		0	0
hsa-miR-130a-3p	NCKIPSD	2334	2357	1.0	1	17	3UTR		1	0
hsa-miR-130a-3p	NCKIPSD	2355	2378	1.0	1	17	3UTR		1	0
hsa-miR-130a-3p	PRKAR2A	1945	1964	1.0	1	16	3UTR		0	0
hsa-miR-130a-3p	PRKAR2A	2011	2030	1.0	1	16	3UTR		0	0
hsa-miR-130a-3p	HYAL1	1114	1130	1.0	1	14	3UTR		0	0
hsa-miR-130a-3p	WDR82	3997	4021	1.0	1	20	3UTR		0	0
hsa-miR-130a-3p	NEK4	4246	4265	1.0	0	16	3UTR		0	0
hsa-miR-130a-3p	NEK4	4513	4532	1.0	0	16	3UTR		0	0
hsa-miR-130a-3p	APPL1	2569	2593	1.0	1	19	3UTR		1	1
hsa-miR-130a-3p	MAGI1	5411	5481	1.0	1	16	3UTR		0	0
hsa-miR-130a-3p	LRIG1	3750	3772	1.0	1	15	3UTR		1	1
hsa-miR-130a-3p	FAM19A1	1361	1392	1.0	0	19	3UTR		1	1
hsa-miR-130a-3p	TMF1	4689	4705	1.0	1	15	3UTR		0	0
hsa-miR-130a-3p	FOXP1	2944	2967	1.0	1	17	3UTR		1	0
hsa-miR-130a-3p	FOXP1	2896	2919	1.0	1	17	3UTR		1	0
hsa-miR-130a-3p	FOXP1	2801	2824	1.0	1	17	3UTR		1	0
hsa-miR-130a-3p	FOXP1	2693	2716	1.0	1	17	3UTR		1	0
hsa-miR-130a-3p	FOXP1	2634	2657	1.0	1	17	3UTR		1	0
hsa-miR-130a-3p	CADM2	2069	2092	1.0	0	19	3UTR		1	1
hsa-miR-130a-3p	CADM2	3452	3473	1.0	1	16	3UTR		1	1
hsa-miR-130a-3p	CADM2	6418	6431	1.0	1	12	3UTR		1	1
hsa-miR-130a-3p	CADM2	2162	2185	1.0	0	19	3UTR		1	1
hsa-miR-130a-3p	CADM2	3545	3566	1.0	1	16	3UTR		1	1
hsa-miR-130a-3p	CADM2	6511	6524	1.0	1	12	3UTR		1	1
hsa-miR-130a-3p	CADM2	1542	1565	1.0	0	19	3UTR		1	1
hsa-miR-130a-3p	CADM2	2925	2946	1.0	1	16	3UTR		1	1
hsa-miR-130a-3p	CADM2	5891	5904	1.0	1	12	3UTR		1	1
hsa-miR-130a-3p	CGGBP1	3642	3660	1.0	0	13	3UTR		0	1
hsa-miR-130a-3p	CGGBP1	3661	3679	1.0	0	13	3UTR		0	1
hsa-miR-130a-3p	DCBLD2	5596	5615	1.0	1	16	3UTR	MIRT737290	1	1
hsa-miR-130a-3p	SMG6	5907	5927	1.0	0	16	3UTR		0	0
hsa-miR-130a-3p	SMG6	3423	3443	1.0	0	16	3UTR		0	0
hsa-miR-130a-3p	METTL16	2437	2454	1.0	0	15	3UTR		0	0
hsa-miR-130a-3p	PAFAH1B1	4299	4325	1.0	0	19	3UTR		1	0
hsa-miR-130a-3p	PITPNM3	4874	4902	1.0	0	18	3UTR		0	0
hsa-miR-130a-3p	CFAP52	1942	1968	1.0	1	15	3UTR		0	0
hsa-miR-130a-3p	CFAP52	1738	1764	1.0	1	15	3UTR		0	0
hsa-miR-130a-3p	PIGL	1417	1440	1.0	0	17	3UTR		0	0
hsa-miR-130a-3p	ZNF287	6771	6792	1.0	0	20	3UTR		0	0
hsa-miR-130a-3p	ULK2	5163	5183	1.0	0	18	3UTR		1	1
hsa-miR-130a-3p	SLC46A1	4358	4378	1.0	0	14	3UTR	MIRT503682	0	0
hsa-miR-130a-3p	SLC46A1	4442	4462	1.0	0	14	3UTR	MIRT503682	0	0
hsa-miR-130a-3p	RAB34	1063	1111	1.0	1	17	3UTR	MIRT541133	1	1
hsa-miR-130a-3p	RAB34	1129	1177	1.0	1	17	3UTR	MIRT541133	1	1
hsa-miR-130a-3p	EFCAB5	2966	3003	1.0	0	14	3UTR		0	0
hsa-miR-130a-3p	CPD	4436	4455	1.0	1	16	3UTR		0	0
hsa-miR-130a-3p	ZNHIT3	1354	1374	1.0	0	13	3UTR		0	0
hsa-miR-130a-3p	PEX26	1864	1885	1.0	1	15	3UTR		0	0
hsa-miR-130a-3p	PEX26	1717	1738	1.0	1	15	3UTR		0	0
hsa-miR-130a-3p	PEX26	2038	2059	1.0	1	15	3UTR		0	0
hsa-miR-130a-3p	TANGO2	953	974	1.0	1	15	3UTR		0	0
hsa-miR-130a-3p	TANGO2	1124	1145	1.0	1	15	3UTR		0	0
hsa-miR-130a-3p	TANGO2	899	920	1.0	1	15	3UTR		0	0
hsa-miR-130a-3p	TANGO2	1252	1273	1.0	1	15	3UTR		0	0
hsa-miR-130a-3p	TANGO2	993	1014	1.0	1	15	3UTR		0	0
hsa-miR-130a-3p	TANGO2	897	918	1.0	1	15	3UTR		0	0
hsa-miR-130a-3p	TANGO2	826	847	1.0	1	15	3UTR		0	0
hsa-miR-130a-3p	TANGO2	672	693	1.0	1	15	3UTR		0	0
hsa-miR-130a-3p	TANGO2	1325	1346	1.0	1	15	3UTR		0	0
hsa-miR-130a-3p	TANGO2	923	944	1.0	1	15	3UTR		0	0
hsa-miR-130a-3p	MAPK1	4914	4935	1.0	1	19	3UTR	MIRT501987	1	1
hsa-miR-130a-3p	PPM1F	4310	4328	1.0	1	15	3UTR		0	0
hsa-miR-130a-3p	SF3A1	3114	3135	1.0	0	17	3UTR	MIRT627088	0	0
hsa-miR-130a-3p	HMGXB4	3470	3487	1.0	0	14	3UTR		0	0
hsa-miR-130a-3p	TOM1	2298	2316	1.0	0	15	3UTR		0	0
hsa-miR-130a-3p	TOM1	2371	2389	1.0	0	15	3UTR		0	0
hsa-miR-130a-3p	TOM1	2368	2386	1.0	0	15	3UTR		0	0
hsa-miR-130a-3p	TOM1	2233	2251	1.0	0	15	3UTR		0	0
hsa-miR-130a-3p	MAFF	1248	1271	1.0	1	17	3UTR		0	0
hsa-miR-130a-3p	MAFF	1222	1245	1.0	1	17	3UTR		0	0
hsa-miR-130a-3p	MAFF	1155	1178	1.0	1	17	3UTR		0	0
hsa-miR-130a-3p	MAFF	1006	1029	1.0	1	17	3UTR		0	0
hsa-miR-130a-3p	TNRC6B	12599	12615	1.0	0	14	3UTR	MIRT301573	1	0
hsa-miR-130a-3p	TOB2	2697	2717	1.0	0	16	3UTR		1	0
hsa-miR-130a-3p	PHETA2	1606	1630	1.0	0	18	3UTR		0	0
hsa-miR-130a-3p	PHF21B	3110	3127	1.0	1	14	3UTR		0	0
hsa-miR-130a-3p	PHF21B	3101	3118	1.0	1	14	3UTR		0	0
hsa-miR-130a-3p	PHF21B	2970	2987	1.0	1	14	3UTR		0	0
hsa-miR-130a-3p	PHF21B	3016	3033	1.0	1	14	3UTR		0	0
hsa-miR-130a-3p	TBC1D22A	2000	2013	1.0	1	12	3UTR		0	0
hsa-miR-130a-3p	SLC35E2	4805	4825	1.0	1	16	3UTR		0	0
hsa-miR-130a-3p	VAMP3	557	583	1.0	0	20	3UTR		0	0
hsa-miR-130a-3p	RERE	6629	6641	1.0	1	11	3UTR		0	0
hsa-miR-130a-3p	RERE	6814	6826	1.0	1	11	3UTR		0	0
hsa-miR-130a-3p	RERE	5451	5463	1.0	1	11	3UTR		0	0
hsa-miR-130a-3p	RERE	4928	4940	1.0	1	11	3UTR		0	0
hsa-miR-130a-3p	SZRD1	2128	2145	1.0	1	15	3UTR		1	1
hsa-miR-130a-3p	SZRD1	2125	2142	1.0	1	15	3UTR		1	1
hsa-miR-130a-3p	ALDH4A1	2750	2768	1.0	0	14	3UTR		0	0
hsa-miR-130a-3p	ALDH4A1	2903	2921	1.0	0	14	3UTR		0	0
hsa-miR-130a-3p	ALDH4A1	2763	2781	1.0	0	14	3UTR		0	0
hsa-miR-130a-3p	SRSF10	1328	1358	1.0	1	16	3UTR		1	0
hsa-miR-130a-3p	SRSF10	2655	2677	1.0	1	18	3UTR		1	0
hsa-miR-130a-3p	SRSF10	2706	2728	1.0	1	18	3UTR		1	0
hsa-miR-130a-3p	SRSF10	6422	6444	1.0	1	18	3UTR		1	0
hsa-miR-130a-3p	SRSF10	2709	2731	1.0	1	18	3UTR		1	0
hsa-miR-130a-3p	SRSF10	2942	2964	1.0	1	18	3UTR		1	0
hsa-miR-130a-3p	SRSF10	5098	5128	1.0	1	16	3UTR		1	0
hsa-miR-130a-3p	SRSF10	6425	6447	1.0	1	18	3UTR		1	0
hsa-miR-130a-3p	IL22RA1	2518	2545	1.0	1	15	3UTR		0	0
hsa-miR-130a-3p	PHACTR4	2930	2959	1.0	1	12	3UTR		1	0
hsa-miR-130a-3p	PHACTR4	2885	2914	1.0	1	12	3UTR		1	0
hsa-miR-130a-3p	APLNR	3785	3812	1.0	1	19	3UTR		0	0
hsa-miR-130a-3p	DDB1	4248	4271	1.0	1	17	3UTR		0	0
hsa-miR-130a-3p	SLC22A25	1868	1898	1.0	0	16	3UTR		0	0
hsa-miR-130a-3p	KDM2A	5550	5596	1.0	1	18	3UTR		1	1
hsa-miR-130a-3p	KDM2A	3542	3588	1.0	1	18	3UTR		1	1
hsa-miR-130a-3p	PPP6R3	4296	4319	1.0	1	15	3UTR	MIRT060500	1	1
hsa-miR-130a-3p	CCND1	3619	3643	1.0	1	17	3UTR		0	0
hsa-miR-130a-3p	UCP3	1486	1503	1.0	1	13	3UTR		1	1
hsa-miR-130a-3p	PUDP	2044	2071	1.0	1	17	3UTR		0	0
hsa-miR-130a-3p	GEMIN8	2578	2599	1.0	1	16	3UTR		0	0
hsa-miR-130a-3p	GEMIN8	2748	2769	1.0	1	16	3UTR		0	0
hsa-miR-130a-3p	MOSPD2	1757	1777	1.0	1	15	3UTR		0	0
hsa-miR-130a-3p	RBBP7	1687	1706	1.0	1	13	3UTR		0	0
hsa-miR-130a-3p	CDKL5	4336	4359	1.0	0	19	3UTR		0	0
hsa-miR-130a-3p	KDM6A	4808	4824	1.0	1	15	3UTR		0	0
hsa-miR-130a-3p	USP11	2984	3006	1.0	0	15	3UTR		0	0
hsa-miR-130a-3p	ZNF81	5768	5789	1.0	0	17	3UTR		0	0
hsa-miR-130a-3p	ZNF81	5649	5670	1.0	0	17	3UTR		0	0
hsa-miR-130a-3p	SUV39H1	1733	1755	1.0	1	13	3UTR		1	0
hsa-miR-130a-3p	SUV39H1	1486	1508	1.0	1	13	3UTR		1	0
hsa-miR-130a-3p	TSPYL2	2275	2319	1.0	1	14	3UTR		1	1
hsa-miR-130a-3p	IQSEC2	4931	4949	1.0	0	16	3UTR		0	0
hsa-miR-130a-3p	FAM120C	7349	7368	1.0	0	16	3UTR		0	0
hsa-miR-130a-3p	SPIN4	1430	1469	1.0	0	20	3UTR		0	0
hsa-miR-130a-3p	ZC4H2	1977	2008	1.0	0	17	3UTR		0	0
hsa-miR-130a-3p	EDA2R	2512	2535	1.0	1	17	3UTR		0	0
hsa-miR-130a-3p	EDA2R	2514	2537	1.0	1	17	3UTR		0	0
hsa-miR-130a-3p	OPHN1	4367	4385	1.0	1	16	3UTR		0	0
hsa-miR-130a-3p	YIPF6	1386	1406	1.0	0	15	3UTR		0	0
hsa-miR-130a-3p	YIPF6	1257	1277	1.0	0	15	3UTR		0	0
hsa-miR-130a-3p	AWAT2	1114	1131	1.0	0	16	3UTR		0	0
hsa-miR-130a-3p	SNX12	2221	2240	1.0	1	18	3UTR		0	0
hsa-miR-130a-3p	NHSL2	10617	10635	1.0	1	16	3UTR		1	0
hsa-miR-130a-3p	NHSL2	6734	6752	1.0	1	16	3UTR		1	0
hsa-miR-130a-3p	RTL5	2293	2313	1.0	0	18	3UTR		0	0
hsa-miR-130a-3p	CHIC1	1575	1598	1.0	0	18	3UTR	MIRT327911	1	1
hsa-miR-130a-3p	CHIC1	1515	1538	1.0	0	18	3UTR	MIRT327911	1	1
hsa-miR-130a-3p	ZNF711	3086	3106	1.0	1	18	3UTR	MIRT367107	1	1
hsa-miR-130a-3p	SRCIN1	4239	4273	1.0	1	18	3UTR		0	0
hsa-miR-130a-3p	MED1	6385	6435	1.0	1	20	3UTR		0	0
hsa-miR-130a-3p	WIPF2	4925	4945	1.0	1	13	3UTR	MIRT552854	0	0
hsa-miR-130a-3p	WIPF2	4883	4903	1.0	1	13	3UTR	MIRT552854	0	0
hsa-miR-130a-3p	TNS4	3364	3381	1.0	1	16	3UTR		0	0
hsa-miR-130a-3p	KRTAP3-2	614	634	1.0	1	15	3UTR		0	0
hsa-miR-130a-3p	STAT3	2928	2944	1.0	1	15	3UTR		1	0
hsa-miR-130a-3p	STAT3	2976	2992	1.0	1	15	3UTR		1	0
hsa-miR-130a-3p	CCDC43	920	939	1.0	0	17	3UTR		0	0
hsa-miR-130a-3p	CCDC43	979	998	1.0	0	17	3UTR		0	0
hsa-miR-130a-3p	KANSL1	4347	4368	1.0	0	16	3UTR		0	0
hsa-miR-130a-3p	KANSL1	4660	4681	1.0	0	16	3UTR		0	0
hsa-miR-130a-3p	KANSL1	4539	4560	1.0	0	16	3UTR		0	0
hsa-miR-130a-3p	ARL17A	1036	1062	1.0	1	17	3UTR		0	0
hsa-miR-130a-3p	ARL17A	1112	1138	1.0	1	17	3UTR		0	0
hsa-miR-130a-3p	PNPO	3042	3061	1.0	1	15	3UTR		0	0
hsa-miR-130a-3p	SNF8	1020	1039	1.0	1	17	3UTR		0	0
hsa-miR-130a-3p	SNF8	1023	1042	1.0	1	17	3UTR		0	0
hsa-miR-130a-3p	DLX4	1436	1455	1.0	1	17	3UTR		0	0
hsa-miR-130a-3p	DLX4	1189	1208	1.0	1	17	3UTR		0	0
hsa-miR-130a-3p	DGKE	2005	2025	1.0	1	14	3UTR		1	1
hsa-miR-130a-3p	AKAP1	2964	2981	1.0	1	16	3UTR		1	1
hsa-miR-130a-3p	AKAP1	3288	3305	1.0	1	16	3UTR		1	1
hsa-miR-130a-3p	AKAP1	3015	3032	1.0	1	16	3UTR		1	1
hsa-miR-130a-3p	AKAP1	3231	3248	1.0	1	16	3UTR		1	1
hsa-miR-130a-3p	MRPS23	1123	1142	1.0	1	14	3UTR		0	0
hsa-miR-130a-3p	MTMR4	4525	4547	1.0	1	16	3UTR		0	1
hsa-miR-130a-3p	PRR11	5417	5431	1.0	1	13	3UTR		0	0
hsa-miR-130a-3p	CLTC	6908	6930	1.0	1	17	3UTR		1	1
hsa-miR-130a-3p	CLTC	6896	6918	1.0	1	17	3UTR		1	1
hsa-miR-130a-3p	CLTC	6153	6173	1.0	1	19	3UTR		1	1
hsa-miR-130a-3p	VMP1	2039	2062	1.0	1	17	3UTR		1	0
hsa-miR-130a-3p	RPS6KB1	4050	4071	1.0	0	16	3UTR		0	0
hsa-miR-130a-3p	RPS6KB1	3921	3942	1.0	0	16	3UTR		0	0
hsa-miR-130a-3p	RPS6KB1	2885	2906	1.0	0	16	3UTR		0	0
hsa-miR-130a-3p	RPS6KB1	3852	3873	1.0	0	16	3UTR		0	0
hsa-miR-130a-3p	USP32	6926	6967	1.0	1	16	3UTR	MIRT641812	1	1
hsa-miR-130a-3p	EPHA4	4291	4310	1.0	1	15	3UTR		0	0
hsa-miR-130a-3p	EPHA4	4126	4145	1.0	1	15	3UTR		0	0
hsa-miR-130a-3p	SGPP2	2633	2653	1.0	0	17	3UTR		0	0
hsa-miR-130a-3p	AGFG1	6614	6636	1.0	1	18	3UTR		1	1
hsa-miR-130a-3p	AGFG1	6548	6570	1.0	1	18	3UTR		1	1
hsa-miR-130a-3p	AGFG1	6542	6564	1.0	1	18	3UTR		1	1
hsa-miR-130a-3p	AGFG1	6428	6450	1.0	1	18	3UTR		1	1
hsa-miR-130a-3p	HDLBP	6258	6278	1.0	1	16	3UTR		0	0
hsa-miR-130a-3p	CHL1	5670	5700	1.0	1	19	3UTR		0	0
hsa-miR-130a-3p	CHL1	5622	5652	1.0	1	19	3UTR		0	0
hsa-miR-130a-3p	CHL1	4963	4993	1.0	1	19	3UTR		0	0
hsa-miR-130a-3p	CNTN4	4105	4158	1.0	1	17	3UTR		0	0
hsa-miR-130a-3p	CNTN4	4150	4203	1.0	1	17	3UTR		0	0
hsa-miR-130a-3p	CNTN4	2872	2925	1.0	1	17	3UTR		0	0
hsa-miR-130a-3p	HRH1	3169	3190	1.0	0	16	3UTR		0	0
hsa-miR-130a-3p	HRH1	2889	2910	1.0	0	16	3UTR		0	0
hsa-miR-130a-3p	HRH1	3018	3039	1.0	0	16	3UTR		0	0
hsa-miR-130a-3p	PPARG	1710	1730	1.0	1	13	3UTR	MIRT005957	1	1
hsa-miR-130a-3p	PPARG	1636	1656	1.0	1	13	3UTR	MIRT005957	1	1
hsa-miR-130a-3p	PPARG	1737	1757	1.0	1	13	3UTR	MIRT005957	1	1
hsa-miR-130a-3p	PPARG	1638	1658	1.0	1	13	3UTR	MIRT005957	1	1
hsa-miR-130a-3p	IQSEC1	7308	7339	1.0	0	16	3UTR		0	0
hsa-miR-130a-3p	TBC1D5	3528	3548	1.0	1	17	3UTR		0	0
hsa-miR-130a-3p	KCNH8	4198	4223	1.0	1	18	3UTR		0	0
hsa-miR-130a-3p	THRB	3492	3511	1.0	0	18	3UTR		0	0
hsa-miR-130a-3p	THRB	3381	3400	1.0	0	18	3UTR		0	0
hsa-miR-130a-3p	THRB	3616	3635	1.0	0	18	3UTR		0	0
hsa-miR-130a-3p	CMTM6	1859	1882	1.0	1	18	3UTR		0	0
hsa-miR-130a-3p	TRIM71	6115	6136	1.0	0	15	3UTR	MIRT533496	0	0
hsa-miR-130a-3p	SUSD5	3841	3890	1.0	0	18	3UTR		0	0
hsa-miR-130a-3p	SYT11	4559	4597	1.0	1	19	3UTR		0	0
hsa-miR-130a-3p	RIT1	1802	1825	1.0	1	14	3UTR		0	0
hsa-miR-130a-3p	MEX3A	6019	6038	1.0	1	14	3UTR		0	0
hsa-miR-130a-3p	PEAR1	4684	4714	1.0	1	21	3UTR		0	0
hsa-miR-130a-3p	ETV3	5276	5298	1.0	0	19	3UTR		1	0
hsa-miR-130a-3p	CD1D	3682	3706	1.0	0	18	3UTR		0	0
hsa-miR-130a-3p	TAGLN2	1202	1225	1.0	1	15	3UTR		0	0
hsa-miR-130a-3p	HSPA6	2262	2281	1.0	0	15	3UTR		0	0
hsa-miR-130a-3p	PBX1	6780	6802	1.0	0	16	3UTR		0	0
hsa-miR-130a-3p	PBX1	4024	4046	1.0	0	16	3UTR		0	0
hsa-miR-130a-3p	PBX1	6667	6689	1.0	0	16	3UTR		0	0
hsa-miR-130a-3p	TBX19	2244	2275	1.0	1	12	3UTR		0	0
hsa-miR-130a-3p	SELL	1863	1879	1.0	1	13	3UTR		0	0
hsa-miR-130a-3p	PRRC2C	9746	9765	1.0	0	18	3UTR		0	0
hsa-miR-130a-3p	DNM3	4962	4980	1.0	1	13	3UTR		0	0
hsa-miR-130a-3p	DNM3	4950	4968	1.0	1	13	3UTR		0	0
hsa-miR-130a-3p	PPIP5K1	5469	5492	1.0	1	19	3UTR		0	0
hsa-miR-130a-3p	USP8	5037	5059	1.0	1	18	3UTR		1	0
hsa-miR-130a-3p	USP8	4897	4919	1.0	1	18	3UTR		1	0
hsa-miR-130a-3p	USP8	4579	4601	1.0	1	18	3UTR		1	0
hsa-miR-130a-3p	TMOD3	3358	3380	1.0	1	15	3UTR	MIRT193023	1	0
hsa-miR-130a-3p	MYO5A	8733	8783	1.0	1	18	3UTR		0	0
hsa-miR-130a-3p	MYO5A	8244	8279	1.0	1	19	3UTR		0	0
hsa-miR-130a-3p	MYO5A	8814	8864	1.0	1	18	3UTR		0	0
hsa-miR-130a-3p	MYO5A	8325	8360	1.0	1	19	3UTR		0	0
hsa-miR-130a-3p	ARPP19	787	824	1.0	1	14	3UTR		0	0
hsa-miR-130a-3p	ARPP19	605	642	1.0	1	14	3UTR		0	0
hsa-miR-130a-3p	ARPP19	729	766	1.0	1	14	3UTR		0	0
hsa-miR-130a-3p	ARPP19	786	823	1.0	1	14	3UTR		0	0
hsa-miR-130a-3p	ARPP19	538	575	1.0	1	14	3UTR		0	0
hsa-miR-130a-3p	RAB8B	2036	2058	1.0	0	16	3UTR		0	0
hsa-miR-130a-3p	SNX1	7928	7947	1.0	0	15	3UTR		0	0
hsa-miR-130a-3p	SNX1	7454	7473	1.0	0	15	3UTR		0	0
hsa-miR-130a-3p	SNX1	7733	7752	1.0	0	15	3UTR		0	0
hsa-miR-130a-3p	CSNK1G1	5181	5200	1.0	1	14	3UTR		1	1
hsa-miR-130a-3p	ZNF609	7624	7646	1.0	0	18	3UTR		1	1
hsa-miR-130a-3p	IGDCC4	5958	5982	1.0	0	20	3UTR		0	0
hsa-miR-130a-3p	DENND4A	8474	8498	1.0	0	19	3UTR		0	0
hsa-miR-130a-3p	ARIH1	3711	3728	1.0	0	15	3UTR		0	0
hsa-miR-130a-3p	CSK	2565	2598	1.0	1	17	3UTR		0	0
hsa-miR-130a-3p	CSK	2046	2079	1.0	1	17	3UTR		0	0
hsa-miR-130a-3p	PEAK1	9040	9060	1.0	1	18	3UTR		0	0
hsa-miR-130a-3p	PEAK1	8759	8779	1.0	1	18	3UTR		0	0
hsa-miR-130a-3p	IDH3A	2424	2450	1.0	1	19	3UTR		0	0
hsa-miR-130a-3p	MORF4L1	1878	1913	1.0	1	21	3UTR		0	0
hsa-miR-130a-3p	MORF4L1	1761	1796	1.0	1	21	3UTR		0	0
hsa-miR-130a-3p	MORF4L1	1646	1681	1.0	1	21	3UTR		0	0
hsa-miR-130a-3p	MTHFS	1883	1912	1.0	1	18	3UTR		0	0
hsa-miR-130a-3p	CPEB1	3042	3070	1.0	1	17	3UTR		1	1
hsa-miR-130a-3p	CPEB1	2984	3006	1.0	1	14	3UTR		1	1
hsa-miR-130a-3p	CPEB1	2631	2653	1.0	1	14	3UTR		1	1
hsa-miR-130a-3p	FANCI	4271	4291	1.0	0	15	3UTR		0	0
hsa-miR-130a-3p	FANCI	4091	4111	1.0	0	15	3UTR		0	0
hsa-miR-130a-3p	FURIN	4105	4118	1.0	0	12	3UTR		0	0
hsa-miR-130a-3p	FURIN	4259	4272	1.0	0	12	3UTR		0	0
hsa-miR-130a-3p	FAM169B	3125	3191	1.0	1	17	3UTR		0	0
hsa-miR-130a-3p	DMAC2	1040	1062	1.0	1	16	3UTR		0	0
hsa-miR-130a-3p	DMAC2	958	980	1.0	1	16	3UTR		0	0
hsa-miR-130a-3p	DMAC2	1004	1026	1.0	1	16	3UTR		0	0
hsa-miR-130a-3p	DMAC2	1167	1189	1.0	1	16	3UTR		0	0
hsa-miR-130a-3p	DEDD2	1464	1484	1.0	1	13	3UTR		0	0
hsa-miR-130a-3p	DEDD2	1479	1499	1.0	1	13	3UTR		0	0
hsa-miR-130a-3p	HIF3A	5340	5359	1.0	0	15	3UTR		0	0
hsa-miR-130a-3p	HIF3A	5276	5295	1.0	0	15	3UTR		0	0
hsa-miR-130a-3p	HIF3A	5372	5391	1.0	0	15	3UTR		0	0
hsa-miR-130a-3p	CALM3	1179	1199	1.0	1	17	3UTR		0	0
hsa-miR-130a-3p	ARHGAP35	5999	6021	1.0	1	15	3UTR		1	0
hsa-miR-130a-3p	NUP62	2294	2315	1.0	0	17	3UTR		0	0
hsa-miR-130a-3p	NUP62	2127	2148	1.0	0	17	3UTR		0	0
hsa-miR-130a-3p	KCNC3	2745	2775	1.0	0	17	3UTR		0	0
hsa-miR-130a-3p	KLK11	1069	1090	1.0	1	17	3UTR		0	0
hsa-miR-130a-3p	KLK11	1144	1165	1.0	1	17	3UTR		0	0
hsa-miR-130a-3p	KLK11	1057	1078	1.0	1	17	3UTR		0	0
hsa-miR-130a-3p	BMP10	5440	5460	1.0	0	17	3UTR		0	0
hsa-miR-130a-3p	TGFA	4030	4080	1.0	1	17	3UTR		1	0
hsa-miR-130a-3p	TGFA	4033	4083	1.0	1	17	3UTR		1	0
hsa-miR-130a-3p	TGFA	4197	4247	1.0	1	17	3UTR		1	0
hsa-miR-130a-3p	TGFA	4200	4250	1.0	1	17	3UTR		1	0
hsa-miR-130a-3p	MTHFD2	1441	1462	1.0	1	18	3UTR		0	0
hsa-miR-130a-3p	TGOLN2	2059	2083	1.0	1	18	3UTR		1	0
hsa-miR-130a-3p	MAT2A	1856	1876	1.0	0	18	3UTR		0	0
hsa-miR-130a-3p	TMEM150A	1433	1452	1.0	1	14	3UTR		0	0
hsa-miR-130a-3p	TMEM150A	1633	1652	1.0	1	14	3UTR		0	0
hsa-miR-130a-3p	TMEM150A	1602	1621	1.0	1	14	3UTR		0	0
hsa-miR-130a-3p	ST3GAL5	1904	1922	1.0	0	15	3UTR		0	0
hsa-miR-130a-3p	ST3GAL5	2087	2105	1.0	0	15	3UTR		0	0
hsa-miR-130a-3p	ST3GAL5	1962	1980	1.0	0	15	3UTR		0	0
hsa-miR-130a-3p	MRPS5	2024	2044	1.0	1	17	3UTR		0	0
hsa-miR-130a-3p	AFF3	8073	8092	1.0	0	16	3UTR		1	0
hsa-miR-130a-3p	LIMS4	1831	1853	1.0	1	18	3UTR		0	0
hsa-miR-130a-3p	PTPN4	5846	5872	1.0	0	20	3UTR	MIRT501473	1	1
hsa-miR-130a-3p	CLASP1	6580	6601	1.0	1	14	3UTR		0	0
hsa-miR-130a-3p	CLASP1	6403	6424	1.0	1	14	3UTR		0	0
hsa-miR-130a-3p	CLASP1	6397	6418	1.0	1	14	3UTR		0	0
hsa-miR-130a-3p	CLASP1	5393	5415	1.0	0	18	3UTR		0	0
hsa-miR-130a-3p	CLASP1	7890	7909	1.0	0	15	3UTR		0	0
hsa-miR-130a-3p	CLASP1	4441	4463	1.0	0	18	3UTR		0	0
hsa-miR-130a-3p	CLASP1	6938	6957	1.0	0	15	3UTR		0	0
hsa-miR-130a-3p	AMMECR1L	1815	1836	1.0	0	17	3UTR		0	0
hsa-miR-130a-3p	PLEKHB2	3059	3082	1.0	1	15	3UTR		0	0
hsa-miR-130a-3p	RAB6D	2563	2584	1.0	0	19	3UTR		0	0
hsa-miR-130a-3p	MGAT5	2509	2525	1.0	1	15	3UTR		0	0
hsa-miR-130a-3p	RAB27B	1320	1345	1.0	1	19	3UTR		0	0
hsa-miR-130a-3p	TCF4	7931	7944	1.0	1	12	3UTR		1	0
hsa-miR-130a-3p	TCF4	7943	7956	1.0	1	12	3UTR		1	0
hsa-miR-130a-3p	BOD1L2	936	980	1.0	1	15	3UTR		0	1
hsa-miR-130a-3p	ZADH2	2645	2668	1.0	1	16	3UTR		1	0
hsa-miR-130a-3p	TSHZ1	3702	3720	1.0	1	13	3UTR		1	0
hsa-miR-130a-3p	TSHZ1	3601	3619	1.0	1	13	3UTR		1	0
hsa-miR-130a-3p	MBP	2254	2273	1.0	0	13	3UTR		0	0
hsa-miR-130a-3p	PLPP2	1175	1195	1.0	1	14	3UTR		0	0
hsa-miR-130a-3p	SF3A2	1626	1642	1.0	1	12	3UTR		0	0
hsa-miR-130a-3p	KDM4B	5266	5283	1.0	0	15	3UTR		0	0
hsa-miR-130a-3p	CD209	1939	1969	1.0	0	17	3UTR		0	0
hsa-miR-130a-3p	CD209	2215	2245	1.0	0	17	3UTR		0	0
hsa-miR-130a-3p	CD209	1864	1894	1.0	0	17	3UTR		0	0
hsa-miR-130a-3p	CD209	2071	2101	1.0	0	17	3UTR		0	0
hsa-miR-130a-3p	LDLR	4727	4748	1.0	1	17	3UTR	MIRT007140	1	1
hsa-miR-130a-3p	LDLR	4721	4742	1.0	1	17	3UTR	MIRT007140	1	1
hsa-miR-130a-3p	LDLR	4193	4214	1.0	1	17	3UTR	MIRT007140	1	1
hsa-miR-130a-3p	LDLR	4223	4244	1.0	1	17	3UTR	MIRT007140	1	1
hsa-miR-130a-3p	LDLR	4604	4625	1.0	1	17	3UTR	MIRT007140	1	1
hsa-miR-130a-3p	PEG3	7531	7553	1.0	1	18	3UTR		0	0
hsa-miR-130a-3p	ZNF135	3549	3573	1.0	1	19	3UTR		0	0
hsa-miR-130a-3p	ZNF135	3186	3210	1.0	1	19	3UTR		0	0
hsa-miR-130a-3p	ZNF135	3217	3241	1.0	1	19	3UTR		0	0
hsa-miR-130a-3p	ZNF135	3155	3179	1.0	1	19	3UTR		0	0
hsa-miR-130a-3p	ZNF135	2279	2303	1.0	1	19	3UTR		0	0
hsa-miR-130a-3p	PDYN	2178	2196	1.0	0	15	3UTR		0	0
hsa-miR-130a-3p	PDYN	2238	2256	1.0	0	15	3UTR		0	0
hsa-miR-130a-3p	MAVS	2264	2284	1.0	1	14	3UTR	MIRT550218	0	0
hsa-miR-130a-3p	MAVS	2089	2109	1.0	1	14	3UTR	MIRT550218	0	0
hsa-miR-130a-3p	PRND	3840	3860	1.0	1	16	3UTR		0	0
hsa-miR-130a-3p	INSM1	2523	2562	1.0	0	19	3UTR		0	0
hsa-miR-130a-3p	PAX1	4401	4421	1.0	1	16	3UTR		0	0
hsa-miR-130a-3p	PAX1	4391	4411	1.0	1	16	3UTR		0	0
hsa-miR-130a-3p	VSX1	2781	2796	1.0	1	14	3UTR		0	0
hsa-miR-130a-3p	VSX1	2962	2977	1.0	1	14	3UTR		0	0
hsa-miR-130a-3p	GINS1	2929	2953	1.0	1	19	3UTR		0	0
hsa-miR-130a-3p	NANP	2629	2646	1.0	0	16	3UTR		0	0
hsa-miR-130a-3p	TP53INP2	3324	3345	1.0	1	16	3UTR		0	0
hsa-miR-130a-3p	NCOA6	6709	6727	1.0	0	17	3UTR		0	0
hsa-miR-130a-3p	NCOA6	3658	3676	1.0	0	17	3UTR		0	0
hsa-miR-130a-3p	NCOA6	8939	8957	1.0	0	17	3UTR		0	0
hsa-miR-130a-3p	RBM12	4763	4799	1.0	1	22	3UTR		0	0
hsa-miR-130a-3p	RBM12	4795	4831	1.0	1	22	3UTR		0	0
hsa-miR-130a-3p	PHF20	5745	5758	1.0	1	12	3UTR		1	1
hsa-miR-130a-3p	SOGA1	5416	5436	1.0	0	18	3UTR		0	0
hsa-miR-130a-3p	RPRD1B	1824	1842	1.0	0	14	3UTR		0	0
hsa-miR-130a-3p	ZHX3	5480	5496	1.0	0	15	3UTR		0	0
hsa-miR-130a-3p	ZHX3	5275	5291	1.0	0	15	3UTR		0	0
hsa-miR-130a-3p	KCNMA1	6407	6426	1.0	0	15	3UTR		0	0
hsa-miR-130a-3p	KCNMA1	6387	6406	1.0	0	15	3UTR		0	0
hsa-miR-130a-3p	KCNMA1	6474	6493	1.0	0	15	3UTR		0	0
hsa-miR-130a-3p	KCNMA1	6387	6406	1.0	0	15	3UTR		0	0
hsa-miR-130a-3p	KCNMA1	6393	6412	1.0	0	15	3UTR		0	0
hsa-miR-130a-3p	KCNMA1	6483	6502	1.0	0	15	3UTR		0	0
hsa-miR-130a-3p	KCNMA1	6486	6505	1.0	0	15	3UTR		0	0
hsa-miR-130a-3p	PTEN	3421	3439	1.0	0	15	3UTR	MIRT731542	1	1
hsa-miR-130a-3p	TNKS2	5332	5354	1.0	1	17	3UTR		0	0
hsa-miR-130a-3p	OPALIN	2079	2102	1.0	1	16	3UTR		0	0
hsa-miR-130a-3p	OPALIN	2112	2135	1.0	1	16	3UTR		0	0
hsa-miR-130a-3p	OPALIN	2115	2138	1.0	1	16	3UTR		0	0
hsa-miR-130a-3p	OPALIN	1858	1881	1.0	1	16	3UTR		0	0
hsa-miR-130a-3p	CHUK	2815	2832	1.0	1	14	3UTR		0	0
hsa-miR-130a-3p	MGEA5	4479	4497	1.0	1	15	3UTR		0	0
hsa-miR-130a-3p	MGEA5	4638	4656	1.0	1	15	3UTR		0	0
hsa-miR-130a-3p	ADD3	2436	2448	1.0	1	11	3UTR		0	0
hsa-miR-130a-3p	ADD3	2548	2560	1.0	1	11	3UTR		0	0
hsa-miR-130a-3p	ADD3	2452	2464	1.0	1	11	3UTR		0	0
hsa-miR-130a-3p	FAM160B1	2972	2998	1.0	0	19	3UTR		0	0
hsa-miR-130a-3p	FAM45A	1531	1551	1.0	0	16	3UTR		0	1
hsa-miR-130a-3p	ATE1	4076	4098	1.0	0	15	3UTR		0	0
hsa-miR-130a-3p	ATE1	4076	4098	1.0	0	15	3UTR		0	0
hsa-miR-130a-3p	DMBT1	7712	7729	1.0	1	16	3UTR		0	0
hsa-miR-130a-3p	DMBT1	7712	7729	1.0	1	16	3UTR		0	0
hsa-miR-130a-3p	DMBT1	7712	7729	1.0	1	16	3UTR		0	0
hsa-miR-130a-3p	CPXM2	3077	3099	1.0	1	17	3UTR		0	0
hsa-miR-130a-3p	PTPRE	3811	3834	1.0	0	19	3UTR		0	0
hsa-miR-130a-3p	PTPRE	3458	3481	1.0	0	19	3UTR		0	0
hsa-miR-130a-3p	SREK1IP1	2213	2229	1.0	0	13	3UTR		0	0
hsa-miR-130a-3p	CCDC125	2732	2749	1.0	1	16	3UTR		0	0
hsa-miR-130a-3p	CCDC125	2893	2910	1.0	1	16	3UTR		0	0
hsa-miR-130a-3p	TAF9	1266	1315	1.0	1	16	3UTR		0	0
hsa-miR-130a-3p	MRPS27	2091	2112	1.0	1	16	3UTR		0	0
hsa-miR-130a-3p	MRPS27	2165	2186	1.0	1	16	3UTR		0	0
hsa-miR-130a-3p	TNPO1	4308	4328	1.0	1	17	3UTR		1	0
hsa-miR-130a-3p	HOMER1	2322	2338	1.0	1	15	3UTR		1	0
hsa-miR-130a-3p	HOMER1	2712	2728	1.0	1	15	3UTR		1	0
hsa-miR-130a-3p	RASGRF2	6621	6641	1.0	1	17	3UTR		1	0
hsa-miR-130a-3p	CAST	3286	3309	1.0	1	17	3UTR		1	0
hsa-miR-130a-3p	CAST	3439	3502	1.0	1	16	3UTR		1	0
hsa-miR-130a-3p	CAST	3414	3437	1.0	1	17	3UTR		1	0
hsa-miR-130a-3p	CAST	3567	3630	1.0	1	16	3UTR		1	0
hsa-miR-130a-3p	CAST	3251	3274	1.0	1	17	3UTR		1	0
hsa-miR-130a-3p	CAST	3404	3467	1.0	1	16	3UTR		1	0
hsa-miR-130a-3p	CAST	3101	3124	1.0	1	17	3UTR		1	0
hsa-miR-130a-3p	CAST	3254	3317	1.0	1	16	3UTR		1	0
hsa-miR-130a-3p	CHD1	5737	5758	1.0	1	15	3UTR		0	0
hsa-miR-130a-3p	EFNA5	2929	2949	1.0	1	14	3UTR		1	0
hsa-miR-130a-3p	EFNA5	2838	2858	1.0	1	14	3UTR		1	0
hsa-miR-130a-3p	EFNA5	2741	2761	1.0	1	14	3UTR		1	0
hsa-miR-130a-3p	SLC25A46	2836	2856	1.0	1	14	3UTR		1	0
hsa-miR-130a-3p	SLC25A46	3552	3571	1.0	1	14	3UTR		1	0
hsa-miR-130a-3p	SLC25A46	2593	2613	1.0	1	14	3UTR		1	0
hsa-miR-130a-3p	SLC25A46	3309	3328	1.0	1	14	3UTR		1	0
hsa-miR-130a-3p	COMMD10	719	743	1.0	1	14	3UTR		0	0
hsa-miR-130a-3p	COMMD10	746	770	1.0	1	14	3UTR		0	0
hsa-miR-130a-3p	MARCH3	4052	4070	1.0	1	16	3UTR		0	0
hsa-miR-130a-3p	KIF3A	2638	2693	1.0	1	17	3UTR		0	0
hsa-miR-130a-3p	KIF3A	2710	2765	1.0	1	17	3UTR		0	0
hsa-miR-130a-3p	AFF4	8765	8801	1.0	0	17	3UTR		0	0
hsa-miR-130a-3p	CXCL14	1854	1871	1.0	1	16	3UTR		0	0
hsa-miR-130a-3p	SPOCK1	2281	2297	1.0	1	15	3UTR		1	1
hsa-miR-130a-3p	FAM53C	2765	2784	1.0	0	17	3UTR		0	0
hsa-miR-130a-3p	FAM53C	2740	2759	1.0	0	17	3UTR		0	0
hsa-miR-130a-3p	LRRTM2	5351	5367	1.0	0	14	3UTR		1	1
hsa-miR-130a-3p	MZB1	716	734	1.0	1	15	3UTR		0	0
hsa-miR-130a-3p	TSPAN9	4230	4252	1.0	1	18	3UTR		0	0
hsa-miR-130a-3p	TSPAN9	4163	4185	1.0	1	18	3UTR		0	0
hsa-miR-130a-3p	C12orf4	2398	2417	1.0	1	17	3UTR		0	0
hsa-miR-130a-3p	LRRC23	1628	1646	1.0	0	15	3UTR		0	0
hsa-miR-130a-3p	LRRC23	1456	1474	1.0	0	15	3UTR		0	0
hsa-miR-130a-3p	FAM234B	2943	2963	1.0	1	17	3UTR		0	0
hsa-miR-130a-3p	EPS8	4001	4027	1.0	0	20	3UTR		0	0
hsa-miR-130a-3p	LMO3	2434	2456	1.0	1	18	3UTR		0	0
hsa-miR-130a-3p	LMO3	2371	2393	1.0	1	18	3UTR		0	0
hsa-miR-130a-3p	SOX5	6015	6036	1.0	0	19	3UTR	MIRT053638	1	0
hsa-miR-130a-3p	RASSF8	1628	1647	1.0	1	10	3UTR		0	0
hsa-miR-130a-3p	RASSF8	1694	1713	1.0	1	10	3UTR		0	0
hsa-miR-130a-3p	RASSF8	1949	1968	1.0	1	10	3UTR		0	0
hsa-miR-130a-3p	STK38L	1851	1870	1.0	1	17	3UTR	MIRT045849	0	0
hsa-miR-130a-3p	TSPAN11	2845	2864	1.0	0	15	3UTR		0	0
hsa-miR-130a-3p	GXYLT1	4493	4516	1.0	1	17	3UTR		0	0
hsa-miR-130a-3p	GXYLT1	4586	4609	1.0	1	17	3UTR		0	0
hsa-miR-130a-3p	GXYLT1	6783	6806	1.0	1	15	3UTR		0	0
hsa-miR-130a-3p	PRICKLE1	3349	3370	1.0	1	15	3UTR		0	0
hsa-miR-130a-3p	ANO6	5848	5865	1.0	1	15	3UTR		0	0
hsa-miR-130a-3p	ANO6	5785	5802	1.0	1	15	3UTR		0	0
hsa-miR-130a-3p	ANO6	5632	5649	1.0	1	15	3UTR		0	0
hsa-miR-130a-3p	LALBA	617	637	1.0	1	16	3UTR		0	0
hsa-miR-130a-3p	CCNT1	4354	4373	1.0	1	16	3UTR		0	0
hsa-miR-130a-3p	RALGPS2	4082	4101	1.0	0	16	3UTR		1	1
hsa-miR-130a-3p	RALGPS2	4004	4023	1.0	0	16	3UTR		1	1
hsa-miR-130a-3p	ABL2	5264	5282	1.0	0	16	3UTR		0	0
hsa-miR-130a-3p	ABL2	5327	5345	1.0	0	16	3UTR		0	0
hsa-miR-130a-3p	ABL2	5636	5654	1.0	0	16	3UTR		0	0
hsa-miR-130a-3p	ABL2	5040	5058	1.0	0	16	3UTR		0	0
hsa-miR-130a-3p	ABL2	5349	5367	1.0	0	16	3UTR		0	0
hsa-miR-130a-3p	TOR1AIP2	4929	4952	1.0	1	18	3UTR		0	0
hsa-miR-130a-3p	TOR1AIP2	2807	2821	1.0	0	13	3UTR		0	0
hsa-miR-130a-3p	RGS8	2290	2311	1.0	0	18	3UTR		0	0
hsa-miR-130a-3p	RGS8	2419	2440	1.0	0	18	3UTR		0	0
hsa-miR-130a-3p	RGS8	2434	2455	1.0	0	18	3UTR		0	0
hsa-miR-130a-3p	RGS8	2417	2438	1.0	0	18	3UTR		0	0
hsa-miR-130a-3p	RNF2	2321	2343	1.0	0	18	3UTR		1	1
hsa-miR-130a-3p	OCLM	643	666	1.0	1	17	3UTR		0	0
hsa-miR-130a-3p	DENND1B	5604	5621	1.0	1	15	3UTR		0	0
hsa-miR-130a-3p	ZNF281	2919	2939	1.0	1	17	3UTR		0	0
hsa-miR-130a-3p	ZNF281	2815	2835	1.0	1	17	3UTR		0	0
hsa-miR-130a-3p	ZNF281	2923	2943	1.0	1	17	3UTR		0	0
hsa-miR-130a-3p	KDM5B	6681	6701	1.0	1	14	3UTR		0	0
hsa-miR-130a-3p	KDM5B	6789	6809	1.0	1	14	3UTR		0	0
hsa-miR-130a-3p	ATP2B4	5541	5560	1.0	1	14	3UTR		0	0
hsa-miR-130a-3p	ATP2B4	5363	5382	1.0	1	14	3UTR		0	0
hsa-miR-130a-3p	RASSF5	1989	2006	1.0	1	15	3UTR		0	0
hsa-miR-130a-3p	RASSF5	1873	1890	1.0	1	15	3UTR		0	0
hsa-miR-130a-3p	RASSF5	1867	1884	1.0	1	15	3UTR		0	0
hsa-miR-130a-3p	KCNH1	6835	6850	1.0	1	14	3UTR		0	0
hsa-miR-130a-3p	KCNH1	6916	6931	1.0	1	14	3UTR		0	0
hsa-miR-130a-3p	NSL1	3707	3727	1.0	0	17	3UTR		0	0
hsa-miR-130a-3p	USH2A	5131	5154	1.0	0	18	3UTR		0	0
hsa-miR-130a-3p	SUSD4	2326	2346	1.0	1	14	3UTR		0	0
hsa-miR-130a-3p	FBXO28	4374	4396	1.0	1	16	3UTR	MIRT063595	1	1
hsa-miR-130a-3p	FBXO28	4178	4200	1.0	1	16	3UTR	MIRT063595	1	1
hsa-miR-130a-3p	WDR26	2705	2722	1.0	1	13	3UTR		0	0
hsa-miR-130a-3p	ACBD3	2539	2552	1.0	1	12	3UTR		1	1
hsa-miR-130a-3p	DISC1	1308	1340	1.0	1	19	3UTR		0	0
hsa-miR-130a-3p	DISC1	2570	2591	1.0	1	16	3UTR		0	0
hsa-miR-130a-3p	SLC35F3	2168	2206	1.0	1	14	3UTR		1	1
hsa-miR-130a-3p	SLC35F3	1909	1921	1.0	1	11	3UTR		1	1
hsa-miR-130a-3p	NID1	4722	4754	1.0	1	14	3UTR		0	0
hsa-miR-130a-3p	NID1	4507	4539	1.0	1	14	3UTR		0	0
hsa-miR-130a-3p	RYR2	15777	15802	1.0	1	18	3UTR		0	0
hsa-miR-130a-3p	GPR180	4750	4768	1.0	1	15	3UTR		0	0
hsa-miR-130a-3p	ZIC5	4013	4036	1.0	1	21	3UTR	MIRT552523	1	0
hsa-miR-130a-3p	TNFSF13B	1884	1906	1.0	0	17	3UTR		0	0
hsa-miR-130a-3p	TNFSF13B	1827	1849	1.0	0	17	3UTR		0	0
hsa-miR-130a-3p	MYO16	5754	5790	1.0	0	18	3UTR		0	0
hsa-miR-130a-3p	MYO16	6317	6353	1.0	0	18	3UTR		0	0
hsa-miR-130a-3p	UPF3A	2053	2079	1.0	1	20	3UTR		0	0
hsa-miR-130a-3p	UPF3A	1954	1980	1.0	1	20	3UTR		0	0
hsa-miR-130a-3p	RAB2B	1262	1286	1.0	1	13	3UTR		0	0
hsa-miR-130a-3p	MMP14	2207	2224	1.0	1	15	3UTR		0	0
hsa-miR-130a-3p	AP1G2	2554	2574	1.0	1	16	3UTR		0	0
hsa-miR-130a-3p	KLHL28	6190	6210	1.0	1	15	3UTR		0	0
hsa-miR-130a-3p	FERMT2	3127	3179	1.0	1	19	3UTR		1	0
hsa-miR-130a-3p	FERMT2	3148	3200	1.0	1	19	3UTR		1	0
hsa-miR-130a-3p	DDHD1	10040	10076	1.0	1	20	3UTR		0	0
hsa-miR-130a-3p	GMFB	872	895	1.0	0	18	3UTR	MIRT476296	1	1
hsa-miR-130a-3p	GMFB	2476	2498	1.0	0	19	3UTR	MIRT476296	1	1
hsa-miR-130a-3p	AP5M1	2235	2252	1.0	1	15	3UTR		0	0
hsa-miR-130a-3p	SYNE2	21498	21515	1.0	0	16	3UTR		0	0
hsa-miR-130a-3p	SYNE2	21432	21449	1.0	0	16	3UTR		0	0
hsa-miR-130a-3p	SYNE2	2310	2327	1.0	0	16	3UTR		0	0
hsa-miR-130a-3p	SYNE2	2202	2219	1.0	0	16	3UTR		0	0
hsa-miR-130a-3p	FUBP1	2138	2151	1.0	1	12	3UTR		1	0
hsa-miR-130a-3p	GIPC2	1301	1319	1.0	0	16	3UTR		0	0
hsa-miR-130a-3p	TTLL7	7902	7945	1.0	1	19	3UTR		0	0
hsa-miR-130a-3p	HS2ST1	3872	3892	1.0	1	12	3UTR		0	0
hsa-miR-130a-3p	LRRC8C	5295	5322	1.0	0	16	3UTR		0	0
hsa-miR-130a-3p	ZNF326	1464	1481	1.0	0	16	3UTR		0	0
hsa-miR-130a-3p	TMED5	2374	2399	1.0	1	17	3UTR		0	0
hsa-miR-130a-3p	TMED5	2423	2448	1.0	1	17	3UTR		0	0
hsa-miR-130a-3p	DR1	1616	1635	1.0	0	15	3UTR		0	0
hsa-miR-130a-3p	SLC35A3	3596	3620	1.0	1	15	3UTR		0	0
hsa-miR-130a-3p	SLC35A3	3374	3398	1.0	1	15	3UTR		0	0
hsa-miR-130a-3p	SLC35A3	3240	3264	1.0	1	15	3UTR		0	0
hsa-miR-130a-3p	SLC35A3	2109	2133	1.0	1	15	3UTR		0	0
hsa-miR-130a-3p	SLC35A3	1856	1880	1.0	1	15	3UTR		0	0
hsa-miR-130a-3p	SLC35A3	1733	1757	1.0	1	15	3UTR		0	0
hsa-miR-130a-3p	SLC35A3	1944	1968	1.0	1	15	3UTR		0	0
hsa-miR-130a-3p	SLC30A7	4415	4439	1.0	1	19	3UTR		0	0
hsa-miR-130a-3p	SLC30A7	4729	4753	1.0	1	19	3UTR		0	0
hsa-miR-130a-3p	S1PR1	1820	1861	1.0	1	15	3UTR		1	1
hsa-miR-130a-3p	PRMT6	2597	2624	1.0	1	18	3UTR		0	0
hsa-miR-130a-3p	PRPF38B	2568	2587	1.0	0	17	3UTR		0	0
hsa-miR-130a-3p	KIAA1324	3221	3238	1.0	1	16	3UTR		0	0
hsa-miR-130a-3p	ST7L	2460	2482	1.0	1	15	3UTR		0	0
hsa-miR-130a-3p	VANGL1	8397	8418	1.0	0	17	3UTR		1	0
hsa-miR-130a-3p	VANGL1	8391	8412	1.0	0	17	3UTR		1	0
hsa-miR-130a-3p	VANGL1	8341	8362	1.0	0	17	3UTR		1	0
hsa-miR-130a-3p	NHLH2	1910	1945	1.0	1	16	3UTR		1	1
hsa-miR-130a-3p	ATP1A1	3642	3662	1.0	0	16	3UTR		0	0
hsa-miR-130a-3p	ATP1A1	3475	3495	1.0	0	16	3UTR		0	0
hsa-miR-130a-3p	TTF2	4245	4266	1.0	1	17	3UTR		0	0
hsa-miR-130a-3p	TRIM45	2382	2401	1.0	1	17	3UTR		0	0
hsa-miR-130a-3p	TRIM45	2436	2455	1.0	1	17	3UTR		0	0
hsa-miR-130a-3p	GDAP2	2134	2151	1.0	1	15	3UTR		0	0
hsa-miR-130a-3p	TXNIP	2235	2249	1.0	1	13	3UTR	MIRT130081	0	0
hsa-miR-130a-3p	TXNIP	1866	1880	1.0	1	13	3UTR	MIRT130081	0	0
hsa-miR-130a-3p	NOTCH2NL	2997	3026	1.0	1	16	3UTR		0	0
hsa-miR-130a-3p	NBPF11	3062	3079	1.0	0	15	3UTR		0	0
hsa-miR-130a-3p	ANP32E	1739	1759	1.0	0	15	3UTR		0	0
hsa-miR-130a-3p	ANP32E	1641	1661	1.0	0	15	3UTR		0	0
hsa-miR-130a-3p	ANP32E	1862	1882	1.0	0	15	3UTR		0	0
hsa-miR-130a-3p	MCL1	2407	2430	1.0	0	16	3UTR		0	0
hsa-miR-130a-3p	MCL1	2618	2641	1.0	0	16	3UTR		0	0
hsa-miR-130a-3p	MCL1	2866	2889	1.0	0	16	3UTR		0	0
hsa-miR-130a-3p	HORMAD1	1681	1702	1.0	1	19	3UTR		0	0
hsa-miR-130a-3p	HORMAD1	1702	1723	1.0	1	19	3UTR		0	0
hsa-miR-130a-3p	ARNT	4608	4627	1.0	1	14	3UTR		0	0
hsa-miR-130a-3p	ARNT	4647	4666	1.0	1	14	3UTR		0	0
hsa-miR-130a-3p	ARNT	4653	4672	1.0	1	14	3UTR		0	0
hsa-miR-130a-3p	ARNT	4694	4713	1.0	1	14	3UTR		0	0
hsa-miR-130a-3p	RFX5	2249	2265	1.0	1	14	3UTR		0	1
hsa-miR-130a-3p	SNX27	3043	3063	1.0	1	16	3UTR		1	1
hsa-miR-130a-3p	WIPI1	1550	1569	1.0	1	13	3UTR		0	0
hsa-miR-130a-3p	SDK2	9765	9784	1.0	0	17	3UTR		0	0
hsa-miR-130a-3p	TNRC6C	6426	6445	1.0	1	16	3UTR		1	0
hsa-miR-130a-3p	MAFG	1279	1308	1.0	1	14	3UTR		1	0
hsa-miR-130a-3p	MAFG	1311	1340	1.0	1	14	3UTR		1	0
hsa-miR-130a-3p	MTCL1	5481	5504	1.0	1	18	3UTR		1	1
hsa-miR-130a-3p	RALBP1	4180	4200	1.0	1	16	3UTR		1	1
hsa-miR-130a-3p	SPIRE1	2172	2188	1.0	1	13	3UTR		1	0
hsa-miR-130a-3p	SNRPD1	1180	1203	1.0	0	17	3UTR		0	0
hsa-miR-130a-3p	CDH2	3509	3541	1.0	1	16	3UTR		0	0
hsa-miR-130a-3p	DSC1	3179	3202	1.0	1	19	3UTR		0	0
hsa-miR-130a-3p	DSC1	3225	3248	1.0	1	19	3UTR		0	0
hsa-miR-130a-3p	RNF125	3558	3578	1.0	1	16	3UTR	MIRT715278	0	0
hsa-miR-130a-3p	LOXHD1	6369	6389	1.0	1	17	3UTR		0	0
hsa-miR-130a-3p	LOXHD1	3629	3649	1.0	1	17	3UTR		0	0
hsa-miR-130a-3p	LOXHD1	6719	6739	1.0	1	17	3UTR		0	0
hsa-miR-130a-3p	ZBTB7C	3273	3292	1.0	0	16	3UTR		0	0
hsa-miR-130a-3p	GRM1	4749	4772	1.0	1	18	3UTR		0	0
hsa-miR-130a-3p	NUP43	2188	2209	1.0	1	14	3UTR		0	0
hsa-miR-130a-3p	ESR1	6284	6305	1.0	0	18	3UTR	MIRT006356	1	1
hsa-miR-130a-3p	ESR1	6132	6153	1.0	0	18	3UTR	MIRT006356	1	1
hsa-miR-130a-3p	ESR1	6175	6196	1.0	0	18	3UTR	MIRT006356	1	1
hsa-miR-130a-3p	ESR1	6148	6169	1.0	0	18	3UTR	MIRT006356	1	1
hsa-miR-130a-3p	OPRM1	10338	10361	1.0	1	14	3UTR		0	0
hsa-miR-130a-3p	OPRM1	9769	9792	1.0	1	14	3UTR		0	0
hsa-miR-130a-3p	OPRM1	9310	9333	1.0	1	14	3UTR		0	0
hsa-miR-130a-3p	OPRM1	9979	10002	1.0	1	14	3UTR		0	0
hsa-miR-130a-3p	OPRM1	10544	10567	1.0	1	14	3UTR		0	0
hsa-miR-130a-3p	OPRM1	10525	10548	1.0	1	14	3UTR		0	0
hsa-miR-130a-3p	IPCEF1	2617	2639	1.0	1	18	3UTR		1	0
hsa-miR-130a-3p	IPCEF1	2620	2642	1.0	1	18	3UTR		1	0
hsa-miR-130a-3p	IPCEF1	2660	2682	1.0	1	18	3UTR		1	0
hsa-miR-130a-3p	GTF2H5	7317	7338	1.0	1	16	3UTR		0	0
hsa-miR-130a-3p	AGPAT4	7575	7601	1.0	0	17	3UTR		0	0
hsa-miR-130a-3p	QKI	9018	9063	1.0	0	18	3UTR	MIRT099313	1	0
hsa-miR-130a-3p	QKI	2809	2848	1.0	1	17	3UTR	MIRT099313	1	0
hsa-miR-130a-3p	QKI	8071	8116	1.0	0	18	3UTR	MIRT099313	1	0
hsa-miR-130a-3p	QKI	1862	1901	1.0	1	17	3UTR	MIRT099313	1	0
hsa-miR-130a-3p	QKI	6792	6837	1.0	0	18	3UTR	MIRT099313	1	0
hsa-miR-130a-3p	QKI	2119	2164	1.0	0	18	3UTR	MIRT099313	1	0
hsa-miR-130a-3p	QKI	2095	2140	1.0	0	18	3UTR	MIRT099313	1	0
hsa-miR-130a-3p	QKI	1345	1384	1.0	1	17	3UTR	MIRT099313	1	0
hsa-miR-130a-3p	PDE10A	5542	5563	1.0	0	15	3UTR		0	0
hsa-miR-130a-3p	PSMB1	844	863	1.0	1	15	3UTR		0	0
hsa-miR-130a-3p	EIF2AK1	2681	2700	1.0	1	16	3UTR		0	0
hsa-miR-130a-3p	C1GALT1	1343	1362	1.0	1	17	3UTR		0	0
hsa-miR-130a-3p	ICA1	2380	2398	1.0	0	15	3UTR		0	0
hsa-miR-130a-3p	MEOX2	1466	1484	1.0	1	17	3UTR	MIRT004358	1	1
hsa-miR-130a-3p	ITGB8	4594	4612	1.0	1	11	3UTR		1	1
hsa-miR-130a-3p	FAM126A	3100	3124	1.0	0	18	3UTR		0	0
hsa-miR-130a-3p	FAM126A	3378	3402	1.0	0	18	3UTR		0	0
hsa-miR-130a-3p	FKBP14	2553	2570	1.0	0	15	3UTR		0	0
hsa-miR-130a-3p	PLEKHA8	3198	3215	1.0	1	16	3UTR		0	0
hsa-miR-130a-3p	ELMO1	1734	1758	1.0	1	17	3UTR		0	0
hsa-miR-130a-3p	TMED4	1141	1163	1.0	1	19	3UTR		0	0
hsa-miR-130a-3p	IKZF1	5912	5958	1.0	1	15	3UTR		0	0
hsa-miR-130a-3p	IKZF1	6063	6109	1.0	1	15	3UTR		0	0
hsa-miR-130a-3p	IKZF1	5937	5983	1.0	1	15	3UTR		0	0
hsa-miR-130a-3p	IKZF1	5910	5956	1.0	1	15	3UTR		0	0
hsa-miR-130a-3p	IKZF1	5775	5821	1.0	1	15	3UTR		0	0
hsa-miR-130a-3p	IKZF1	5548	5594	1.0	1	15	3UTR		0	0
hsa-miR-130a-3p	IKZF1	5380	5426	1.0	1	15	3UTR		0	0
hsa-miR-130a-3p	IKZF1	5380	5426	1.0	1	15	3UTR		0	0
hsa-miR-130a-3p	IKZF1	5254	5300	1.0	1	15	3UTR		0	0
hsa-miR-130a-3p	FIGNL1	3177	3198	1.0	0	18	3UTR		0	0
hsa-miR-130a-3p	FIGNL1	3338	3359	1.0	0	18	3UTR		0	0
hsa-miR-130a-3p	FIGNL1	3345	3366	1.0	0	18	3UTR		0	0
hsa-miR-130a-3p	CHML	6577	6601	1.0	0	19	3UTR		0	0
hsa-miR-130a-3p	TPO	3074	3101	1.0	0	19	3UTR		0	0
hsa-miR-130a-3p	TPO	2903	2930	1.0	0	19	3UTR		0	0
hsa-miR-130a-3p	TPO	3069	3096	1.0	0	19	3UTR		0	0
hsa-miR-130a-3p	TPO	2852	2879	1.0	0	19	3UTR		0	0
hsa-miR-130a-3p	TPO	2455	2492	1.0	0	19	3UTR		0	0
hsa-miR-130a-3p	CMPK2	2093	2114	1.0	0	17	3UTR		1	1
hsa-miR-130a-3p	PQLC3	1362	1393	1.0	1	17	3UTR		0	0
hsa-miR-130a-3p	PQLC3	1320	1351	1.0	1	17	3UTR		0	0
hsa-miR-130a-3p	PQLC3	1241	1272	1.0	1	17	3UTR		0	0
hsa-miR-130a-3p	LPIN1	4532	4551	1.0	0	15	3UTR		0	0
hsa-miR-130a-3p	LPIN1	4487	4506	1.0	0	15	3UTR		0	0
hsa-miR-130a-3p	LPIN1	4713	4735	1.0	0	16	3UTR		0	0
hsa-miR-130a-3p	LPIN1	4269	4288	1.0	0	15	3UTR		0	0
hsa-miR-130a-3p	SMC6	4807	4843	1.0	0	20	3UTR		0	0
hsa-miR-130a-3p	SMC6	4894	4930	1.0	0	20	3UTR		0	0
hsa-miR-130a-3p	SELENOI	7737	7759	1.0	1	17	3UTR		0	0
hsa-miR-130a-3p	MAPRE3	985	1003	1.0	0	14	3UTR	MIRT088339	1	1
hsa-miR-130a-3p	MAPRE3	1026	1044	1.0	0	14	3UTR	MIRT088339	1	1
hsa-miR-130a-3p	KHK	1993	2008	1.0	1	14	3UTR		0	0
hsa-miR-130a-3p	ABHD1	1136	1152	1.0	1	15	3UTR		0	0
hsa-miR-130a-3p	DNAJC5G	785	809	1.0	0	17	3UTR		0	0
hsa-miR-130a-3p	PPP1CB	2625	2645	1.0	0	17	3UTR		0	0
hsa-miR-130a-3p	PPP1CB	2830	2850	1.0	0	17	3UTR		0	0
hsa-miR-130a-3p	CAPN13	2426	2442	1.0	0	14	3UTR		0	0
hsa-miR-130a-3p	CRIM1	3587	3607	1.0	1	16	3UTR		0	0
hsa-miR-130a-3p	CDC42EP3	3033	3055	1.0	1	17	3UTR		0	0
hsa-miR-130a-3p	CDC42EP3	3692	3714	1.0	1	17	3UTR		0	0
hsa-miR-130a-3p	C2orf91	1441	1459	1.0	1	14	3UTR		0	0
hsa-miR-130a-3p	RTN4	3207	3224	1.0	0	15	3UTR		0	0
hsa-miR-130a-3p	RTN4	3277	3294	1.0	0	15	3UTR		0	0
hsa-miR-130a-3p	RTN4	1780	1803	1.0	1	15	3UTR		0	0
hsa-miR-130a-3p	RTN4	1837	1860	1.0	1	15	3UTR		0	0
hsa-miR-130a-3p	RTN4	4237	4260	1.0	1	15	3UTR		0	0
hsa-miR-130a-3p	RTN4	3218	3235	1.0	0	15	3UTR		0	0
hsa-miR-130a-3p	RTN4	3177	3194	1.0	0	15	3UTR		0	0
hsa-miR-130a-3p	RTN4	897	914	1.0	0	15	3UTR		0	0
hsa-miR-130a-3p	BCL11A	1316	1349	1.0	1	17	3UTR		0	0
hsa-miR-130a-3p	PEX13	2404	2424	1.0	1	17	3UTR	MIRT531105	0	1
hsa-miR-130a-3p	WDPCP	3695	3715	1.0	0	17	3UTR		0	0
hsa-miR-130a-3p	AFTPH	3511	3531	1.0	1	17	3UTR		0	0
hsa-miR-130a-3p	AFTPH	3430	3450	1.0	1	17	3UTR		0	0
hsa-miR-130a-3p	ADARB2	4066	4089	1.0	1	17	3UTR	MIRT539460	1	0
hsa-miR-130a-3p	IL15RA	1530	1580	1.0	1	17	3UTR		0	0
hsa-miR-130a-3p	IL15RA	1405	1455	1.0	1	17	3UTR		0	0
hsa-miR-130a-3p	GATA3	1936	1956	1.0	1	16	3UTR		0	0
hsa-miR-130a-3p	GATA3	1933	1953	1.0	1	16	3UTR		0	0
hsa-miR-130a-3p	FAM107B	2410	2429	1.0	1	14	3UTR		1	0
hsa-miR-130a-3p	FAM107B	2476	2495	1.0	1	14	3UTR		1	0
hsa-miR-130a-3p	FAM107B	2376	2395	1.0	1	14	3UTR		1	0
hsa-miR-130a-3p	FAM107B	2442	2461	1.0	1	14	3UTR		1	0
hsa-miR-130a-3p	FAM107B	2430	2449	1.0	1	14	3UTR		1	0
hsa-miR-130a-3p	FAM107B	2497	2516	1.0	1	14	3UTR		1	0
hsa-miR-130a-3p	FAM107B	2396	2415	1.0	1	14	3UTR		1	0
hsa-miR-130a-3p	FAM107B	2323	2342	1.0	1	14	3UTR		1	0
hsa-miR-130a-3p	CDNF	843	864	1.0	0	17	3UTR		0	0
hsa-miR-130a-3p	RSU1	2531	2551	1.0	1	16	3UTR		0	0
hsa-miR-130a-3p	ST8SIA6	5060	5076	1.0	1	15	3UTR		0	0
hsa-miR-130a-3p	MLLT10	1167	1195	1.0	0	15	3UTR		1	1
hsa-miR-130a-3p	MLLT10	1061	1089	1.0	0	15	3UTR		1	1
hsa-miR-130a-3p	C10orf126	856	872	1.0	1	15	3UTR		0	0
hsa-miR-130a-3p	PRKG1	4687	4723	1.0	1	15	3UTR		1	1
hsa-miR-130a-3p	SPOCK2	1814	1836	1.0	0	17	3UTR		0	0
hsa-miR-130a-3p	DNAJB12	1749	1766	1.0	0	13	3UTR		0	0
hsa-miR-130a-3p	MSS51	2012	2070	1.0	0	15	3UTR		0	0
hsa-miR-130a-3p	SYNPO2L	4025	4043	1.0	1	15	3UTR		0	0
hsa-miR-130a-3p	CAMK2G	2254	2275	1.0	1	16	3UTR		0	0
hsa-miR-130a-3p	CAMK2G	2437	2458	1.0	1	16	3UTR		0	0
hsa-miR-130a-3p	CAMK2G	2386	2407	1.0	1	16	3UTR		0	0
hsa-miR-130a-3p	CAMK2G	2350	2371	1.0	1	16	3UTR		0	0
hsa-miR-130a-3p	CAMK2G	2347	2368	1.0	1	16	3UTR		0	0
hsa-miR-130a-3p	CAMK2G	2461	2482	1.0	1	16	3UTR		0	0
hsa-miR-130a-3p	CAMK2G	2308	2329	1.0	1	16	3UTR		0	0
hsa-miR-130a-3p	CAMK2G	2262	2283	1.0	1	16	3UTR		0	0
hsa-miR-130a-3p	KCNMA1	6229	6248	1.0	0	15	3UTR		0	0
hsa-miR-130a-3p	KCNMA1	6297	6316	1.0	0	15	3UTR		0	0
hsa-miR-130a-3p	KCNMA1	6300	6319	1.0	0	15	3UTR		0	0
hsa-miR-130a-3p	KCNMA1	6326	6345	1.0	0	15	3UTR		0	0
hsa-miR-130a-3p	TTPAL	3135	3154	1.0	0	17	3UTR		0	0
hsa-miR-130a-3p	TTPAL	3111	3130	1.0	0	17	3UTR		0	0
hsa-miR-130a-3p	TTPAL	3009	3028	1.0	0	17	3UTR		0	0
hsa-miR-130a-3p	RIMS4	5119	5153	1.0	1	17	3UTR		0	0
hsa-miR-130a-3p	RIMS4	2071	2090	1.0	0	16	3UTR		0	0
hsa-miR-130a-3p	RIMS4	5122	5156	1.0	1	17	3UTR		0	0
hsa-miR-130a-3p	RIMS4	2074	2093	1.0	0	16	3UTR		0	0
hsa-miR-130a-3p	SYS1	720	741	1.0	0	17	3UTR		0	0
hsa-miR-130a-3p	SYS1	1837	1858	1.0	1	16	3UTR		0	0
hsa-miR-130a-3p	SYS1	696	717	1.0	0	17	3UTR		0	0
hsa-miR-130a-3p	WFDC13	744	761	1.0	1	15	3UTR		0	0
hsa-miR-130a-3p	RTF2	1387	1405	1.0	1	14	3UTR		0	0
hsa-miR-130a-3p	RTF2	1297	1315	1.0	1	14	3UTR		0	0
hsa-miR-130a-3p	RTF2	1242	1260	1.0	1	14	3UTR		0	0
hsa-miR-130a-3p	PMEPA1	4315	4359	1.0	1	18	3UTR		1	1
hsa-miR-130a-3p	PMEPA1	4333	4377	1.0	1	18	3UTR		1	1
hsa-miR-130a-3p	VAPB	1566	1616	1.0	1	13	3UTR		0	0
hsa-miR-130a-3p	VAPB	1204	1254	1.0	1	13	3UTR		0	0
hsa-miR-130a-3p	LSM14B	1596	1618	1.0	1	17	3UTR		0	0
hsa-miR-130a-3p	TCFL5	1984	2007	1.0	0	18	3UTR		0	0
hsa-miR-130a-3p	CHRNA4	4151	4170	1.0	1	13	3UTR		0	0
hsa-miR-130a-3p	LIPI	1397	1425	1.0	1	17	3UTR		0	0
hsa-miR-130a-3p	LIPI	1487	1515	1.0	1	17	3UTR		0	0
hsa-miR-130a-3p	NCAM2	4264	4282	1.0	0	15	3UTR		0	0
hsa-miR-130a-3p	APP	2404	2428	1.0	1	19	3UTR	MIRT003900	0	0
hsa-miR-130a-3p	APP	2572	2596	1.0	1	19	3UTR	MIRT003900	0	0
hsa-miR-130a-3p	APP	2575	2599	1.0	1	19	3UTR	MIRT003900	0	0
hsa-miR-130a-3p	APP	2629	2653	1.0	1	19	3UTR	MIRT003900	0	0
hsa-miR-130a-3p	APP	2539	2577	1.0	1	19	3UTR	MIRT003900	0	0
hsa-miR-130a-3p	KRTAP24-1	1574	1597	1.0	1	15	3UTR		0	0
hsa-miR-130a-3p	KRTAP22-1	277	290	1.0	0	12	3UTR		0	0
hsa-miR-130a-3p	SON	7636	7686	1.0	1	20	3UTR		0	0
hsa-miR-130a-3p	PTTG1IP	1995	2014	1.0	0	16	3UTR		0	0
hsa-miR-130a-3p	PTTG1IP	2323	2342	1.0	0	16	3UTR		0	0
hsa-miR-130a-3p	SGCB	1715	1733	1.0	1	16	3UTR		1	1
hsa-miR-130a-3p	ADGRL3	7105	7142	1.0	1	16	3UTR		0	0
hsa-miR-130a-3p	ADGRL3	7053	7090	1.0	1	16	3UTR		0	0
hsa-miR-130a-3p	ADGRL3	6942	6961	1.0	1	16	3UTR		0	0
hsa-miR-130a-3p	ADGRL3	6865	6884	1.0	1	16	3UTR		0	0
hsa-miR-130a-3p	ADGRL3	6838	6857	1.0	1	16	3UTR		0	0
hsa-miR-130a-3p	ADAMTS3	5769	5788	1.0	1	17	3UTR		0	0
hsa-miR-130a-3p	THAP6	4153	4170	1.0	0	15	3UTR	MIRT706933	0	0
hsa-miR-130a-3p	NAAA	1614	1634	1.0	0	17	3UTR		0	0
hsa-miR-130a-3p	PAQR3	2167	2190	1.0	1	17	3UTR		0	0
hsa-miR-130a-3p	ANTXR2	2280	2294	1.0	1	13	3UTR		0	0
hsa-miR-130a-3p	CDS1	4084	4107	1.0	1	20	3UTR		1	1
hsa-miR-130a-3p	CCSER1	4524	4546	1.0	0	17	3UTR		0	0
hsa-miR-130a-3p	SGMS2	3923	3948	1.0	1	17	3UTR		0	0
hsa-miR-130a-3p	SGMS2	4007	4032	1.0	1	17	3UTR		0	0
hsa-miR-130a-3p	SGMS2	3731	3756	1.0	1	17	3UTR		0	0
hsa-miR-130a-3p	ELOVL6	1449	1473	1.0	1	18	3UTR		0	0
hsa-miR-130a-3p	FAM241A	1324	1341	1.0	0	14	3UTR		0	0
hsa-miR-130a-3p	C4orf3	2038	2057	1.0	0	15	3UTR		0	0
hsa-miR-130a-3p	FGF2	1119	1150	1.0	1	18	3UTR		0	0
hsa-miR-130a-3p	TSKU	2370	2394	1.0	1	19	3UTR		0	0
hsa-miR-130a-3p	TSKU	2413	2437	1.0	1	19	3UTR		0	0
hsa-miR-130a-3p	TSKU	2278	2302	1.0	1	19	3UTR		0	0
hsa-miR-130a-3p	DLG2	5576	5609	1.0	1	21	3UTR		1	0
hsa-miR-130a-3p	DLG2	5198	5231	1.0	1	21	3UTR		1	0
hsa-miR-130a-3p	DLG2	5260	5293	1.0	1	21	3UTR		1	0
hsa-miR-130a-3p	DLG2	4611	4644	1.0	1	21	3UTR		1	0
hsa-miR-130a-3p	CCDC89	1980	1994	1.0	1	13	3UTR		0	0
hsa-miR-130a-3p	TMEM135	3260	3277	1.0	0	13	3UTR		0	0
hsa-miR-130a-3p	TMEM135	3194	3211	1.0	0	13	3UTR		0	0
hsa-miR-130a-3p	NOX4	2331	2354	1.0	0	19	3UTR		0	1
hsa-miR-130a-3p	FUT4	3174	3197	1.0	0	16	3UTR		0	0
hsa-miR-130a-3p	AMOTL1	8872	8890	1.0	1	17	3UTR		0	0
hsa-miR-130a-3p	AMOTL1	8722	8740	1.0	1	17	3UTR		0	0
hsa-miR-130a-3p	FAM76B	3760	3779	1.0	0	14	3UTR		0	0
hsa-miR-130a-3p	BIRC3	4914	4949	1.0	1	15	3UTR		0	0
hsa-miR-130a-3p	BIRC3	2354	2389	1.0	1	15	3UTR		0	0
hsa-miR-130a-3p	MMP1	1718	1734	1.0	1	15	3UTR		0	0
hsa-miR-130a-3p	MMP13	2483	2505	1.0	1	17	3UTR		0	0
hsa-miR-130a-3p	NPAT	4476	4501	1.0	1	17	3UTR		1	1
hsa-miR-130a-3p	EXPH5	9038	9054	1.0	1	14	3UTR		0	0
hsa-miR-130a-3p	EXPH5	9165	9181	1.0	1	14	3UTR		0	0
hsa-miR-130a-3p	EXPH5	9121	9137	1.0	1	14	3UTR		0	0
hsa-miR-130a-3p	PPP2R1B	2397	2416	1.0	1	15	3UTR		0	0
hsa-miR-130a-3p	PPP2R1B	2643	2662	1.0	1	15	3UTR		0	0
hsa-miR-130a-3p	PPP2R1B	2778	2797	1.0	1	15	3UTR		0	0
hsa-miR-130a-3p	PTS	526	539	1.0	1	12	3UTR		0	0
hsa-miR-130a-3p	ZBTB16	3690	3716	1.0	1	19	3UTR		1	0
hsa-miR-130a-3p	ZBTB16	3474	3500	1.0	1	19	3UTR		1	0
hsa-miR-130a-3p	CADM1	2590	2608	1.0	0	16	3UTR		0	0
hsa-miR-130a-3p	CADM1	2587	2605	1.0	0	16	3UTR		0	0
hsa-miR-130a-3p	KMT2A	14412	14436	1.0	1	20	3UTR		1	1
hsa-miR-130a-3p	KMT2A	14403	14427	1.0	1	20	3UTR		1	1
hsa-miR-130a-3p	DDX6	3864	3884	1.0	0	17	3UTR	MIRT737291	1	1
hsa-miR-130a-3p	TRAPPC4	1079	1125	1.0	1	18	3UTR		0	0
hsa-miR-130a-3p	TRAPPC4	965	1011	1.0	1	18	3UTR		0	0
hsa-miR-130a-3p	TRAPPC4	917	963	1.0	1	18	3UTR		0	0
hsa-miR-130a-3p	TRAPPC4	950	996	1.0	1	18	3UTR		0	0
hsa-miR-130a-3p	TRAPPC4	800	846	1.0	1	18	3UTR		0	0
hsa-miR-130a-3p	NLRX1	3146	3168	1.0	1	18	3UTR		0	0
hsa-miR-130a-3p	NLRX1	3622	3644	1.0	1	18	3UTR		0	0
hsa-miR-130a-3p	NLRX1	3241	3263	1.0	1	18	3UTR		0	0
hsa-miR-130a-3p	NLRX1	3214	3236	1.0	1	18	3UTR		0	0
hsa-miR-130a-3p	USP2	1916	1934	1.0	1	15	3UTR		0	0
hsa-miR-130a-3p	USP2	2731	2749	1.0	1	15	3UTR		0	0
hsa-miR-130a-3p	USP2	1996	2014	1.0	1	15	3UTR		0	0
hsa-miR-130a-3p	TBCEL	2575	2593	1.0	1	14	3UTR		1	0
hsa-miR-130a-3p	TBCEL	2438	2456	1.0	1	14	3UTR		1	0
hsa-miR-130a-3p	SORL1	8841	8859	1.0	0	15	3UTR		0	0
hsa-miR-130a-3p	SORL1	5782	5800	1.0	0	15	3UTR		0	0
hsa-miR-130a-3p	HSPA8	2110	2141	1.0	1	12	3UTR	MIRT475485	1	0
hsa-miR-130a-3p	CLMP	1599	1616	1.0	1	12	3UTR		0	0
hsa-miR-130a-3p	GRAMD1B	3850	3873	1.0	1	18	3UTR		0	0
hsa-miR-130a-3p	HEPN1	778	799	1.0	0	16	3UTR		0	0
hsa-miR-130a-3p	CDON	5481	5502	1.0	1	17	3UTR		0	0
hsa-miR-130a-3p	CDON	6956	7021	1.0	1	19	3UTR		0	0
hsa-miR-130a-3p	CDON	5550	5571	1.0	1	17	3UTR		0	0
hsa-miR-130a-3p	CDON	7025	7090	1.0	1	19	3UTR		0	0
hsa-miR-130a-3p	IQSEC3	3982	4014	1.0	1	17	3UTR		0	0
hsa-miR-130a-3p	CCDC77	1815	1835	1.0	0	18	3UTR		0	0
hsa-miR-130a-3p	CCDC77	1761	1781	1.0	0	18	3UTR		0	0
hsa-miR-130a-3p	CCDC77	1842	1862	1.0	0	18	3UTR		0	0
hsa-miR-130a-3p	CCDC77	1788	1808	1.0	0	18	3UTR		0	0
hsa-miR-130a-3p	RAD52	1934	1966	1.0	1	16	3UTR		0	0
hsa-miR-130a-3p	JARID2	5723	5748	1.0	1	14	3UTR	MIRT702592	1	1
hsa-miR-130a-3p	JARID2	5223	5248	1.0	1	14	3UTR	MIRT702592	1	1
hsa-miR-130a-3p	ATXN1	6130	6150	1.0	0	18	3UTR	MIRT003782	1	0
hsa-miR-130a-3p	ATXN1	6179	6199	1.0	0	18	3UTR	MIRT003782	1	0
hsa-miR-130a-3p	TPMT	2621	2632	1.0	1	10	3UTR		0	0
hsa-miR-130a-3p	KIAA0319	4867	4906	1.0	1	21	3UTR		0	0
hsa-miR-130a-3p	KIAA0319	5050	5089	1.0	1	21	3UTR		0	0
hsa-miR-130a-3p	KIAA0319	5141	5180	1.0	1	21	3UTR		0	0
hsa-miR-130a-3p	KIAA0319	3560	3599	1.0	1	21	3UTR		0	0
hsa-miR-130a-3p	RIPOR2	2389	2409	1.0	1	15	3UTR		0	0
hsa-miR-130a-3p	HIST1H4H	354	372	1.0	0	14	3UTR		0	0
hsa-miR-130a-3p	ZNF184	2587	2608	1.0	0	16	3UTR		0	0
hsa-miR-130a-3p	ZNF184	2679	2700	1.0	0	16	3UTR		0	0
hsa-miR-130a-3p	MICB	1779	1795	1.0	0	14	3UTR		0	0
hsa-miR-130a-3p	MICB	1878	1894	1.0	0	14	3UTR		0	0
hsa-miR-130a-3p	MICB	1749	1765	1.0	0	14	3UTR		0	0
hsa-miR-130a-3p	LY6G5B	614	656	1.0	1	16	3UTR		0	0
hsa-miR-130a-3p	HLA-DQA1	717	740	1.0	1	19	3UTR		0	0
hsa-miR-130a-3p	LEMD2	1162	1188	1.0	1	15	3UTR		0	0
hsa-miR-130a-3p	PNPLA1	2526	2570	1.0	0	17	3UTR		0	0
hsa-miR-130a-3p	C6orf89	1504	1521	1.0	0	16	3UTR		0	0
hsa-miR-130a-3p	C6orf89	1440	1457	1.0	0	16	3UTR		0	0
hsa-miR-130a-3p	C6orf89	1340	1357	1.0	0	16	3UTR		0	0
hsa-miR-130a-3p	NFYA	4881	4900	1.0	0	16	3UTR		0	0
hsa-miR-130a-3p	NFYA	4794	4813	1.0	0	16	3UTR		0	0
hsa-miR-130a-3p	USP49	3782	3802	1.0	0	15	3UTR		0	0
hsa-miR-130a-3p	PTK7	4058	4076	1.0	0	13	3UTR		0	0
hsa-miR-130a-3p	PTK7	3890	3908	1.0	0	13	3UTR		0	0
hsa-miR-130a-3p	PTK7	3938	3956	1.0	0	13	3UTR		0	0
hsa-miR-130a-3p	PTK7	3668	3686	1.0	0	13	3UTR		0	0
hsa-miR-130a-3p	PTK7	3931	3949	1.0	0	13	3UTR		0	0
hsa-miR-130a-3p	ZNF318	7539	7561	1.0	0	19	3UTR		0	0
hsa-miR-130a-3p	CDC14B	4775	4795	1.0	1	13	3UTR		0	0
hsa-miR-130a-3p	CDC14B	4892	4912	1.0	1	13	3UTR		0	0
hsa-miR-130a-3p	RAD23B	2732	2751	1.0	1	17	3UTR		0	0
hsa-miR-130a-3p	RAD23B	2407	2426	1.0	1	17	3UTR		0	0
hsa-miR-130a-3p	PALM2	2696	2720	1.0	0	19	3UTR		0	0
hsa-miR-130a-3p	PALM2	2910	2934	1.0	0	19	3UTR		0	0
hsa-miR-130a-3p	PTBP3	2949	2970	1.0	1	18	3UTR		0	0
hsa-miR-130a-3p	PTBP3	3119	3140	1.0	1	18	3UTR		0	0
hsa-miR-130a-3p	PTBP3	6728	6746	1.0	0	16	3UTR		0	0
hsa-miR-130a-3p	PTBP3	3144	3165	1.0	1	18	3UTR		0	0
hsa-miR-130a-3p	PTBP3	7220	7254	1.0	1	21	3UTR		0	0
hsa-miR-130a-3p	PTBP3	3153	3174	1.0	1	18	3UTR		0	0
hsa-miR-130a-3p	PTBP3	7229	7263	1.0	1	21	3UTR		0	0
hsa-miR-130a-3p	PTBP3	3158	3179	1.0	1	18	3UTR		0	0
hsa-miR-130a-3p	PTBP3	7234	7268	1.0	1	21	3UTR		0	0
hsa-miR-130a-3p	KIAA1958	4942	4964	1.0	1	19	3UTR		0	0
hsa-miR-130a-3p	MEGF9	3808	3833	1.0	0	15	3UTR		0	0
hsa-miR-130a-3p	GOLGA1	3328	3350	1.0	1	19	3UTR		0	0
hsa-miR-130a-3p	LMX1B	5193	5214	1.0	1	19	3UTR		0	0
hsa-miR-130a-3p	LMX1B	5181	5202	1.0	1	19	3UTR		0	0
hsa-miR-130a-3p	LMX1B	5160	5181	1.0	1	19	3UTR		0	0
hsa-miR-130a-3p	ZBTB34	4473	4496	1.0	1	17	3UTR		0	0
hsa-miR-130a-3p	ABL1	4625	4658	1.0	0	18	3UTR		0	0
hsa-miR-130a-3p	ABL1	4321	4354	1.0	0	18	3UTR		0	0
hsa-miR-130a-3p	SETX	4810	4839	1.0	0	21	3UTR		0	0
hsa-miR-130a-3p	SURF4	1613	1630	1.0	1	15	3UTR		0	0
hsa-miR-130a-3p	CAMSAP1	5630	5651	1.0	0	17	3UTR		0	0
hsa-miR-130a-3p	CAMSAP1	4731	4752	1.0	0	17	3UTR		0	0
hsa-miR-130a-3p	SEC16A	7327	7350	1.0	1	16	3UTR	MIRT737294	0	0
hsa-miR-130a-3p	RNF208	995	1033	1.0	1	16	3UTR		0	0
hsa-miR-130a-3p	KPNA6	2339	2355	1.0	0	15	3UTR		0	0
hsa-miR-130a-3p	SYNC	1756	1774	1.0	1	15	3UTR		0	0
hsa-miR-130a-3p	SYNC	1836	1854	1.0	1	15	3UTR		0	0
hsa-miR-130a-3p	AK2	2434	2454	1.0	1	17	3UTR		0	0
hsa-miR-130a-3p	AK2	2560	2580	1.0	1	17	3UTR		0	0
hsa-miR-130a-3p	AK2	2609	2629	1.0	1	17	3UTR		0	0
hsa-miR-130a-3p	ZNF362	2010	2029	1.0	0	17	3UTR		0	0
hsa-miR-130a-3p	ZNF362	2722	2741	1.0	0	17	3UTR		0	0
hsa-miR-130a-3p	EPHA10	1269	1299	1.0	1	12	3UTR		0	0
hsa-miR-130a-3p	MTF1	2752	2771	1.0	1	15	3UTR		1	0
hsa-miR-130a-3p	AKIRIN1	2601	2645	1.0	1	17	3UTR		0	0
hsa-miR-130a-3p	AKIRIN1	2466	2510	1.0	1	17	3UTR		0	0
hsa-miR-130a-3p	HPCAL4	2912	2935	1.0	1	18	3UTR		0	0
hsa-miR-130a-3p	HPCAL4	2471	2494	1.0	1	18	3UTR		0	0
hsa-miR-130a-3p	HPCAL4	2793	2816	1.0	1	18	3UTR		0	0
hsa-miR-130a-3p	ZMPSTE24	2036	2055	1.0	1	14	3UTR		0	0
hsa-miR-130a-3p	BEST4	1879	1897	1.0	1	15	3UTR		0	0
hsa-miR-130a-3p	MMACHC	2447	2464	1.0	0	15	3UTR		0	0
hsa-miR-130a-3p	MKNK1	2546	2567	1.0	1	18	3UTR		0	0
hsa-miR-130a-3p	MKNK1	2632	2653	1.0	1	18	3UTR		0	0
hsa-miR-130a-3p	MKNK1	2755	2776	1.0	1	18	3UTR		0	0
hsa-miR-130a-3p	EFCAB14	2832	2853	1.0	1	17	3UTR		0	0
hsa-miR-130a-3p	TAL1	4361	4384	1.0	1	16	3UTR		0	0
hsa-miR-130a-3p	TAL1	4378	4401	1.0	1	16	3UTR		0	0
hsa-miR-130a-3p	FOXD2	4363	4382	1.0	0	17	3UTR		0	0
hsa-miR-130a-3p	C1orf123	701	737	1.0	1	14	3UTR		0	0
hsa-miR-130a-3p	MRPL37	1464	1482	1.0	1	17	3UTR		0	0
hsa-miR-130a-3p	SERBP1	4169	4190	1.0	1	13	3UTR		1	0
hsa-miR-130a-3p	NOTCH3	8010	8025	1.0	1	14	3UTR		0	0
hsa-miR-130a-3p	UBA52	2371	2394	1.0	1	13	3UTR		0	0
hsa-miR-130a-3p	UBA52	2372	2395	1.0	1	13	3UTR		0	0
hsa-miR-130a-3p	UBA52	2350	2373	1.0	1	13	3UTR		0	0
hsa-miR-130a-3p	UBA52	2998	3021	1.0	1	13	3UTR		0	0
hsa-miR-130a-3p	UBA52	2570	2593	1.0	1	13	3UTR		0	0
hsa-miR-130a-3p	UBA52	2536	2559	1.0	1	13	3UTR		0	0
hsa-miR-130a-3p	PDCD5	458	507	1.0	0	19	3UTR		0	0
hsa-miR-130a-3p	KCTD15	2383	2410	1.0	1	19	3UTR		0	0
hsa-miR-130a-3p	FFAR2	2251	2272	1.0	0	19	3UTR		0	0
hsa-miR-130a-3p	ZFP82	3312	3335	1.0	0	18	3UTR		0	0
hsa-miR-130a-3p	ZNF529	2650	2668	1.0	0	15	3UTR	MIRT694286	0	0
hsa-miR-130a-3p	ZNF529	2751	2769	1.0	0	15	3UTR	MIRT694286	0	0
hsa-miR-130a-3p	SNRPA	1554	1576	1.0	1	17	3UTR		0	0
hsa-miR-130a-3p	ACVR1C	8210	8228	1.0	0	16	3UTR		1	0
hsa-miR-130a-3p	TANC1	6919	6938	1.0	1	15	3UTR		1	0
hsa-miR-130a-3p	CSRNP3	2274	2307	1.0	1	16	3UTR		0	0
hsa-miR-130a-3p	CSRNP3	3416	3435	1.0	1	13	3UTR		0	0
hsa-miR-130a-3p	CSRNP3	2173	2206	1.0	1	16	3UTR		0	0
hsa-miR-130a-3p	CSRNP3	3315	3334	1.0	1	13	3UTR		0	0
hsa-miR-130a-3p	GAD1	2381	2405	1.0	1	17	3UTR		0	0
hsa-miR-130a-3p	GPR155	5781	5797	1.0	0	15	3UTR		0	0
hsa-miR-130a-3p	LNPK	3694	3713	1.0	1	13	3UTR		0	0
hsa-miR-130a-3p	LNPK	3924	3943	1.0	1	13	3UTR		0	0
hsa-miR-130a-3p	LNPK	4017	4036	1.0	1	13	3UTR		0	0
hsa-miR-130a-3p	HOXD3	2173	2191	1.0	0	14	3UTR		0	0
hsa-miR-130a-3p	TTC30A	2818	2835	1.0	0	14	3UTR		0	0
hsa-miR-130a-3p	PDE1A	4275	4293	1.0	1	16	3UTR		0	0
hsa-miR-130a-3p	CALCRL	5675	5700	1.0	0	19	3UTR		0	0
hsa-miR-130a-3p	NABP1	730	758	1.0	1	20	3UTR	MIRT086430	1	0
hsa-miR-130a-3p	NABP1	1131	1159	1.0	1	20	3UTR	MIRT086430	1	0
hsa-miR-130a-3p	CAVIN2	2913	2926	1.0	1	12	3UTR		0	0
hsa-miR-130a-3p	HSPE1-MOB4	2424	2448	1.0	0	20	3UTR		0	0
hsa-miR-130a-3p	MOB4	1930	1954	1.0	0	20	3UTR		0	0
hsa-miR-130a-3p	MOB4	1920	1944	1.0	0	20	3UTR		0	0
hsa-miR-130a-3p	MOB4	1857	1881	1.0	0	20	3UTR		0	0
hsa-miR-130a-3p	MOB4	1874	1898	1.0	0	20	3UTR		0	0
hsa-miR-130a-3p	ICA1L	2167	2189	1.0	1	18	3UTR		0	0
hsa-miR-130a-3p	ICA1L	2294	2316	1.0	1	18	3UTR		0	0
hsa-miR-130a-3p	ICA1L	2112	2134	1.0	1	18	3UTR		0	0
hsa-miR-130a-3p	KLF7	5102	5131	1.0	0	19	3UTR		1	1
hsa-miR-130a-3p	KLF7	4623	4652	1.0	0	19	3UTR		1	1
hsa-miR-130a-3p	PTH2R	2761	2783	1.0	1	16	3UTR		0	0
hsa-miR-130a-3p	PTH2R	2657	2679	1.0	1	16	3UTR		0	0
hsa-miR-130a-3p	IKZF2	6017	6039	1.0	1	19	3UTR		0	0
hsa-miR-130a-3p	BARD1	1115	1133	1.0	1	14	3UTR		0	0
hsa-miR-130a-3p	BARD1	2468	2486	1.0	1	14	3UTR		0	0
hsa-miR-130a-3p	BARD1	986	1004	1.0	1	14	3UTR		0	0
hsa-miR-130a-3p	BARD1	2525	2543	1.0	1	14	3UTR		0	0
hsa-miR-130a-3p	IGFBP5	5421	5465	1.0	1	15	3UTR	MIRT407331	1	0
hsa-miR-130a-3p	ARPC2	1110	1156	1.0	1	17	3UTR		0	0
hsa-miR-130a-3p	ARPC2	1015	1061	1.0	1	17	3UTR		0	0
hsa-miR-130a-3p	TMBIM1	2115	2133	1.0	1	15	3UTR		0	0
hsa-miR-130a-3p	TMBIM1	2216	2234	1.0	1	15	3UTR		0	0
hsa-miR-130a-3p	PLCD4	2855	2877	1.0	1	15	3UTR		0	0
hsa-miR-130a-3p	TH	1754	1778	1.0	1	18	3UTR		0	0
hsa-miR-130a-3p	TPP1	3323	3344	1.0	1	14	3UTR	MIRT459839	0	0
hsa-miR-130a-3p	ZNF215	2604	2624	1.0	0	15	3UTR		0	0
hsa-miR-130a-3p	ZNF143	2785	2807	1.0	0	17	3UTR		0	0
hsa-miR-130a-3p	ZNF143	2782	2804	1.0	0	17	3UTR		0	0
hsa-miR-130a-3p	ZNF143	2692	2714	1.0	0	17	3UTR		0	0
hsa-miR-130a-3p	ZNF143	3256	3278	1.0	0	17	3UTR		0	0
hsa-miR-130a-3p	MICAL2	4639	4658	1.0	1	16	3UTR		0	0
hsa-miR-130a-3p	TEAD1	8822	8846	1.0	1	19	3UTR		0	0
hsa-miR-130a-3p	MRGPRX3	1557	1576	1.0	1	16	3UTR		0	0
hsa-miR-130a-3p	GTF2H1	3003	3016	1.0	1	12	3UTR		1	1
hsa-miR-130a-3p	GTF2H1	2768	2809	1.0	1	12	3UTR		1	1
hsa-miR-130a-3p	DNAJC24	2045	2056	1.0	1	10	3UTR		0	0
hsa-miR-130a-3p	EHF	4353	4372	1.0	1	16	3UTR		0	0
hsa-miR-130a-3p	CD44	4930	4981	1.0	0	16	3UTR		0	0
hsa-miR-130a-3p	CD44	4801	4852	1.0	0	16	3UTR		0	0
hsa-miR-130a-3p	CD44	4183	4234	1.0	0	16	3UTR		0	0
hsa-miR-130a-3p	CD44	3991	4042	1.0	0	16	3UTR		0	0
hsa-miR-130a-3p	CD44	3787	3838	1.0	0	16	3UTR		0	0
hsa-miR-130a-3p	CD44	3724	3775	1.0	0	16	3UTR		0	0
hsa-miR-130a-3p	CD44	3167	3218	1.0	0	16	3UTR		0	0
hsa-miR-130a-3p	TRIM44	5088	5109	1.0	1	13	3UTR		0	0
hsa-miR-130a-3p	TRIM44	1700	1720	1.0	1	16	3UTR		0	0
hsa-miR-130a-3p	LDLRAD3	3585	3605	1.0	0	18	3UTR		0	0
hsa-miR-130a-3p	LDLRAD3	3438	3458	1.0	0	18	3UTR		0	0
hsa-miR-130a-3p	CREB3L1	2617	2639	1.0	1	18	3UTR		0	0
hsa-miR-130a-3p	AMBRA1	4163	4176	1.0	1	12	3UTR		0	0
hsa-miR-130a-3p	AMBRA1	4141	4154	1.0	1	12	3UTR		0	0
hsa-miR-130a-3p	CELF1	5785	5807	1.0	0	18	3UTR		0	0
hsa-miR-130a-3p	ZNF720	2388	2407	1.0	0	17	3UTR		0	0
hsa-miR-130a-3p	C16orf87	4610	4661	1.0	1	15	3UTR		0	0
hsa-miR-130a-3p	CHD9	10703	10723	1.0	1	15	3UTR		1	0
hsa-miR-130a-3p	CHD9	10666	10686	1.0	1	15	3UTR		1	0
hsa-miR-130a-3p	HAS3	3920	3937	1.0	1	15	3UTR		0	0
hsa-miR-130a-3p	HAS3	3852	3869	1.0	1	15	3UTR		0	0
hsa-miR-130a-3p	NQO1	2118	2139	1.0	1	16	3UTR		0	0
hsa-miR-130a-3p	NQO1	2182	2203	1.0	1	16	3UTR		0	0
hsa-miR-130a-3p	NQO1	2194	2215	1.0	1	16	3UTR		0	0
hsa-miR-130a-3p	NQO1	2296	2317	1.0	1	16	3UTR		0	0
hsa-miR-130a-3p	ST3GAL2	4380	4397	1.0	0	15	3UTR		0	0
hsa-miR-130a-3p	AP1G1	3700	3717	1.0	0	15	3UTR		0	1
hsa-miR-130a-3p	WWOX	1652	1697	1.0	1	20	3UTR		0	0
hsa-miR-130a-3p	CENPN	1813	1858	1.0	1	17	3UTR		0	0
hsa-miR-130a-3p	CENPN	1711	1756	1.0	1	17	3UTR		0	0
hsa-miR-130a-3p	CENPN	1753	1798	1.0	1	17	3UTR		0	0
hsa-miR-130a-3p	HSDL1	2420	2438	1.0	0	16	3UTR		0	0
hsa-miR-130a-3p	IRF8	1443	1461	1.0	1	16	3UTR		0	0
hsa-miR-130a-3p	IRF8	1272	1290	1.0	1	16	3UTR		0	0
hsa-miR-130a-3p	ZNF469	13404	13422	1.0	1	16	3UTR		0	0
hsa-miR-130a-3p	ZNF469	13127	13145	1.0	1	16	3UTR		0	0
hsa-miR-130a-3p	XPO5	3896	3912	1.0	1	15	3UTR		0	0
hsa-miR-130a-3p	RUNX2	4495	4512	1.0	1	16	3UTR		0	0
hsa-miR-130a-3p	RUNX2	4429	4446	1.0	1	16	3UTR		0	0
hsa-miR-130a-3p	RUNX2	4177	4194	1.0	1	16	3UTR		0	0
hsa-miR-130a-3p	ADGRF5	5271	5305	1.0	1	19	3UTR		0	0
hsa-miR-130a-3p	MLIP	5003	5025	1.0	0	20	3UTR		0	0
hsa-miR-130a-3p	ZNF451	4103	4125	1.0	1	20	3UTR		1	0
hsa-miR-130a-3p	LGSN	994	1012	1.0	0	14	3UTR		0	0
hsa-miR-130a-3p	SENP6	3469	3494	1.0	1	13	3UTR		0	0
hsa-miR-130a-3p	UBE3D	1413	1426	1.0	1	12	3UTR		0	0
hsa-miR-130a-3p	CNR1	4537	4555	1.0	1	15	3UTR		1	0
hsa-miR-130a-3p	MDN1	17379	17400	1.0	0	17	3UTR		0	0
hsa-miR-130a-3p	FHL5	1325	1342	1.0	1	15	3UTR		0	0
hsa-miR-130a-3p	FHL5	1094	1111	1.0	1	15	3UTR		0	0
hsa-miR-130a-3p	POU3F2	3319	3333	1.0	1	13	3UTR		1	1
hsa-miR-130a-3p	ASCC3	7134	7159	1.0	0	19	3UTR		0	0
hsa-miR-130a-3p	CD24	1066	1081	1.0	1	14	3UTR		0	0
hsa-miR-130a-3p	CD24	1211	1226	1.0	1	14	3UTR		0	0
hsa-miR-130a-3p	CD24	1145	1160	1.0	1	14	3UTR		0	0
hsa-miR-130a-3p	SOBP	4320	4343	1.0	1	17	3UTR		0	0
hsa-miR-130a-3p	NR2E1	2689	2711	1.0	0	18	3UTR		0	0
hsa-miR-130a-3p	NR2E1	2096	2118	1.0	0	18	3UTR		0	0
hsa-miR-130a-3p	SNX3	821	846	1.0	1	15	3UTR		0	0
hsa-miR-130a-3p	SNX3	791	816	1.0	1	15	3UTR		0	0
hsa-miR-130a-3p	SNX3	887	912	1.0	1	15	3UTR		0	0
hsa-miR-130a-3p	CEP57L1	4991	5009	1.0	1	15	3UTR		0	0
hsa-miR-130a-3p	CEP57L1	4977	4995	1.0	1	15	3UTR		0	0
hsa-miR-130a-3p	CEP57L1	4212	4230	1.0	1	15	3UTR		0	0
hsa-miR-130a-3p	CEP57L1	4212	4230	1.0	1	15	3UTR		0	0
hsa-miR-130a-3p	CD164	2323	2344	1.0	0	15	3UTR		0	0
hsa-miR-130a-3p	CDK19	2732	2784	1.0	1	16	3UTR	MIRT448958	1	1
hsa-miR-130a-3p	CDK19	2864	2916	1.0	1	16	3UTR	MIRT448958	1	1
hsa-miR-130a-3p	CDK19	4729	4745	1.0	0	15	3UTR	MIRT448958	1	1
hsa-miR-130a-3p	MARCKS	3917	3935	1.0	0	17	3UTR		0	0
hsa-miR-130a-3p	RNF217	2275	2294	1.0	1	15	3UTR		0	0
hsa-miR-130a-3p	RNF217	1856	1875	1.0	1	15	3UTR		0	0
hsa-miR-130a-3p	PTPRK	5605	5626	1.0	1	16	3UTR		0	0
hsa-miR-130a-3p	SAMD3	1895	1914	1.0	1	17	3UTR		0	0
hsa-miR-130a-3p	SAMD3	1677	1696	1.0	1	17	3UTR		0	0
hsa-miR-130a-3p	STX7	3557	3580	1.0	1	18	3UTR		1	0
hsa-miR-130a-3p	STX7	1285	1300	1.0	1	14	3UTR		1	0
hsa-miR-130a-3p	TBPL1	1199	1230	1.0	0	18	3UTR		1	0
hsa-miR-130a-3p	TBPL1	901	932	1.0	0	18	3UTR		1	0
hsa-miR-130a-3p	MAP7	4086	4134	1.0	0	17	3UTR	MIRT502011	1	0
hsa-miR-130a-3p	PHACTR2	2083	2116	1.0	1	18	3UTR		1	0
hsa-miR-130a-3p	PHACTR2	1843	1876	1.0	1	18	3UTR		1	0
hsa-miR-130a-3p	PHACTR2	2185	2218	1.0	1	18	3UTR		1	0
hsa-miR-130a-3p	PHACTR2	1945	1978	1.0	1	18	3UTR		1	0
hsa-miR-130a-3p	TSPAN33	1323	1340	1.0	1	15	3UTR		0	0
hsa-miR-130a-3p	CREB3L2	4932	4950	1.0	1	15	3UTR		0	0
hsa-miR-130a-3p	MKRN1	3091	3113	1.0	0	15	3UTR		0	0
hsa-miR-130a-3p	CNTNAP2	6327	6346	1.0	0	17	3UTR		0	0
hsa-miR-130a-3p	ZNF282	1670	1690	1.0	0	17	3UTR		0	0
hsa-miR-130a-3p	RBM33	8453	8473	1.0	1	11	3UTR		1	0
hsa-miR-130a-3p	MTMR9	3053	3083	1.0	1	17	3UTR		1	0
hsa-miR-130a-3p	MTMR9	2926	2956	1.0	1	17	3UTR		1	0
hsa-miR-130a-3p	DLC1	6934	6955	1.0	1	18	3UTR	MIRT567771	1	0
hsa-miR-130a-3p	DLC1	5241	5262	1.0	1	18	3UTR	MIRT567771	1	0
hsa-miR-130a-3p	MSR1	2009	2027	1.0	1	13	3UTR		0	0
hsa-miR-130a-3p	CCAR2	3482	3503	1.0	1	18	3UTR		0	0
hsa-miR-130a-3p	EGR3	4121	4145	1.0	0	18	3UTR		1	0
hsa-miR-130a-3p	NEFM	2876	2894	1.0	1	15	3UTR		0	0
hsa-miR-130a-3p	NEFM	2119	2137	1.0	1	15	3UTR		0	0
hsa-miR-130a-3p	NRG1	3871	3936	1.0	1	16	3UTR		0	0
hsa-miR-130a-3p	NRG1	4163	4228	1.0	1	16	3UTR		0	0
hsa-miR-130a-3p	SKIL	5000	5040	1.0	1	15	3UTR		0	0
hsa-miR-130a-3p	SKIL	4509	4549	1.0	1	15	3UTR		0	0
hsa-miR-130a-3p	SKIL	4997	5037	1.0	1	15	3UTR		0	0
hsa-miR-130a-3p	SKIL	4859	4899	1.0	1	15	3UTR		0	0
hsa-miR-130a-3p	TBL1XR1	6385	6403	1.0	1	17	3UTR		1	1
hsa-miR-130a-3p	ZMAT3	5031	5052	1.0	1	14	3UTR	MIRT500399	1	1
hsa-miR-130a-3p	ZMAT3	5149	5170	1.0	1	14	3UTR	MIRT500399	1	1
hsa-miR-130a-3p	B3GNT5	3843	3863	1.0	0	17	3UTR		0	0
hsa-miR-130a-3p	B3GNT5	3799	3819	1.0	0	17	3UTR		0	0
hsa-miR-130a-3p	ADIPOQ	1300	1321	1.0	0	15	3UTR		0	0
hsa-miR-130a-3p	ADIPOQ	1249	1270	1.0	0	15	3UTR		0	0
hsa-miR-130a-3p	P3H2	2462	2479	1.0	0	15	3UTR		0	0
hsa-miR-130a-3p	CCDC50	7344	7364	1.0	0	16	3UTR		0	0
hsa-miR-130a-3p	CCDC50	6816	6836	1.0	0	16	3UTR		0	0
hsa-miR-130a-3p	ATP13A4	6520	6541	1.0	0	16	3UTR		0	0
hsa-miR-130a-3p	RUBCN	7772	7799	1.0	1	19	3UTR		0	0
hsa-miR-130a-3p	RUBCN	4637	4670	1.0	1	19	3UTR		0	0
hsa-miR-130a-3p	FYTTD1	2575	2591	1.0	1	15	3UTR		0	0
hsa-miR-130a-3p	FYTTD1	2634	2650	1.0	1	15	3UTR		0	0
hsa-miR-130a-3p	ZNF141	7934	7954	1.0	0	18	3UTR		0	0
hsa-miR-130a-3p	MXD4	3729	3749	1.0	0	17	3UTR		0	0
hsa-miR-130a-3p	LRRK1	10080	10096	1.0	1	14	3UTR		0	0
hsa-miR-130a-3p	SELENOS	684	706	1.0	0	19	3UTR		0	0
hsa-miR-130a-3p	MRPL28	864	912	1.0	1	13	3UTR		0	0
hsa-miR-130a-3p	MRPL28	819	867	1.0	1	13	3UTR		0	0
hsa-miR-130a-3p	MRPL28	852	900	1.0	1	13	3UTR		0	0
hsa-miR-130a-3p	JPT2	2223	2240	1.0	0	16	3UTR		0	0
hsa-miR-130a-3p	GRIN2A	9102	9120	1.0	1	15	3UTR		1	0
hsa-miR-130a-3p	GRIN2A	8658	8676	1.0	1	15	3UTR		1	0
hsa-miR-130a-3p	GRIN2A	8870	8888	1.0	1	15	3UTR		1	0
hsa-miR-130a-3p	ATF7IP2	2023	2042	1.0	0	15	3UTR		0	0
hsa-miR-130a-3p	CLEC16A	5316	5355	1.0	0	15	3UTR		0	0
hsa-miR-130a-3p	PARN	2158	2195	1.0	1	18	3UTR		0	0
hsa-miR-130a-3p	PARN	2241	2278	1.0	1	18	3UTR		0	0
hsa-miR-130a-3p	MPV17L	2025	2048	1.0	1	16	3UTR		0	0
hsa-miR-130a-3p	MPV17L	1954	1977	1.0	1	16	3UTR		0	0
hsa-miR-130a-3p	XYLT1	9084	9100	1.0	1	15	3UTR		0	0
hsa-miR-130a-3p	IQCK	2240	2282	1.0	1	13	3UTR		0	0
hsa-miR-130a-3p	ERI2	3373	3402	1.0	0	18	3UTR		0	0
hsa-miR-130a-3p	POLR3E	2421	2462	1.0	1	17	3UTR		0	0
hsa-miR-130a-3p	POLR3E	2358	2399	1.0	1	17	3UTR		0	0
hsa-miR-130a-3p	POLR3E	2295	2336	1.0	1	17	3UTR		0	0
hsa-miR-130a-3p	POLR3E	2313	2354	1.0	1	17	3UTR		0	0
hsa-miR-130a-3p	POLR3E	2347	2388	1.0	1	17	3UTR		0	0
hsa-miR-130a-3p	USP31	4899	4920	1.0	1	17	3UTR		0	0
hsa-miR-130a-3p	USP31	5902	5922	1.0	1	13	3UTR		0	0
hsa-miR-130a-3p	GGA2	5687	5707	1.0	0	15	3UTR		1	0
hsa-miR-130a-3p	DOC2A	1846	1874	1.0	0	18	3UTR		0	0
hsa-miR-130a-3p	DOC2A	1845	1873	1.0	0	18	3UTR		0	0
hsa-miR-130a-3p	ZNF736	3021	3043	1.0	1	18	3UTR		0	0
hsa-miR-130a-3p	KIAA1324L	3558	3575	1.0	1	13	3UTR		0	0
hsa-miR-130a-3p	KIAA1324L	3155	3172	1.0	1	13	3UTR		0	0
hsa-miR-130a-3p	KIAA1324L	3431	3448	1.0	1	13	3UTR		0	0
hsa-miR-130a-3p	GTPBP10	3820	3842	1.0	0	16	3UTR		0	0
hsa-miR-130a-3p	GTPBP10	3583	3605	1.0	0	16	3UTR		0	0
hsa-miR-130a-3p	PEG10	4988	5005	1.0	1	15	3UTR		0	0
hsa-miR-130a-3p	PEG10	4977	4994	1.0	1	15	3UTR		0	0
hsa-miR-130a-3p	PEG10	4977	4994	1.0	1	15	3UTR		0	0
hsa-miR-130a-3p	PON2	1286	1310	1.0	0	17	3UTR		0	0
hsa-miR-130a-3p	PON2	1322	1346	1.0	0	17	3UTR		0	0
hsa-miR-130a-3p	ZSCAN25	3731	3752	1.0	1	16	3UTR		0	0
hsa-miR-130a-3p	TRIM4	2266	2282	1.0	1	15	3UTR	MIRT544492	0	0
hsa-miR-130a-3p	TRIM4	2344	2360	1.0	1	15	3UTR	MIRT544492	0	0
hsa-miR-130a-3p	SERPINE1	2992	3030	1.0	1	18	3UTR		0	0
hsa-miR-130a-3p	SRPK2	3345	3371	1.0	1	14	3UTR		0	0
hsa-miR-130a-3p	SRPK2	3369	3395	1.0	1	14	3UTR		0	0
hsa-miR-130a-3p	SRPK2	3422	3448	1.0	1	14	3UTR		0	0
hsa-miR-130a-3p	PUS7	2794	2819	1.0	1	19	3UTR		0	0
hsa-miR-130a-3p	MET	4514	4536	1.0	1	15	3UTR	MIRT007137	1	1
hsa-miR-130a-3p	MET	5976	5997	1.0	1	14	3UTR	MIRT007137	1	1
hsa-miR-130a-3p	MET	4460	4482	1.0	1	15	3UTR	MIRT007137	1	1
hsa-miR-130a-3p	MET	5922	5943	1.0	1	14	3UTR	MIRT007137	1	1
hsa-miR-130a-3p	RAB9B	2291	2327	1.0	1	16	3UTR		1	1
hsa-miR-130a-3p	FAM199X	6172	6192	1.0	0	16	3UTR		0	0
hsa-miR-130a-3p	DCX	2052	2077	1.0	0	18	3UTR		0	0
hsa-miR-130a-3p	DCX	2067	2092	1.0	0	18	3UTR		0	0
hsa-miR-130a-3p	DCX	2070	2095	1.0	0	18	3UTR		0	0
hsa-miR-130a-3p	AMOT	5760	5780	1.0	1	15	3UTR		0	0
hsa-miR-130a-3p	HTR2C	3434	3451	1.0	1	16	3UTR		0	0
hsa-miR-130a-3p	HTR2C	3343	3360	1.0	1	16	3UTR		0	0
hsa-miR-130a-3p	HTR2C	3248	3265	1.0	1	16	3UTR		0	0
hsa-miR-130a-3p	PLS3	2725	2747	1.0	0	18	3UTR		0	0
hsa-miR-130a-3p	PLS3	2579	2601	1.0	0	18	3UTR		0	0
hsa-miR-130a-3p	PLS3	2294	2316	1.0	0	18	3UTR		0	0
hsa-miR-130a-3p	SLC25A43	2160	2181	1.0	0	19	3UTR		0	0
hsa-miR-130a-3p	SLC25A14	1286	1306	1.0	0	16	3UTR		0	0
hsa-miR-130a-3p	SLC25A14	1370	1390	1.0	0	16	3UTR		0	0
hsa-miR-130a-3p	SLC25A14	1277	1297	1.0	0	16	3UTR		0	0
hsa-miR-130a-3p	SLC25A14	1039	1059	1.0	0	16	3UTR		0	0
hsa-miR-130a-3p	MBNL3	6423	6443	1.0	0	15	3UTR	MIRT547495	1	1
hsa-miR-130a-3p	HS6ST2	2437	2458	1.0	0	18	3UTR		0	0
hsa-miR-130a-3p	HS6ST2	2557	2578	1.0	0	18	3UTR		0	0
hsa-miR-130a-3p	ZNF449	3785	3811	1.0	1	17	3UTR		0	0
hsa-miR-130a-3p	SLC9A6	4453	4477	1.0	1	19	3UTR		0	0
hsa-miR-130a-3p	SLC9A6	4582	4606	1.0	1	19	3UTR		0	0
hsa-miR-130a-3p	SLC9A6	4319	4343	1.0	1	19	3UTR		0	0
hsa-miR-130a-3p	SLC9A6	4441	4465	1.0	1	19	3UTR		0	0
hsa-miR-130a-3p	SLC9A6	4345	4369	1.0	1	19	3UTR		0	0
hsa-miR-130a-3p	TMEM185A	2010	2033	1.0	1	16	3UTR		0	0
hsa-miR-130a-3p	TMEM185A	2187	2210	1.0	1	16	3UTR		0	0
hsa-miR-130a-3p	CD99L2	3086	3133	1.0	1	17	3UTR		0	0
hsa-miR-130a-3p	VAMP7	1441	1461	1.0	0	17	3UTR		0	0
hsa-miR-130a-3p	VAMP7	1373	1393	1.0	0	17	3UTR		0	0
hsa-miR-130a-3p	VAMP7	1318	1338	1.0	0	17	3UTR		0	0
hsa-miR-130a-3p	TMSB4Y	1025	1051	1.0	0	17	3UTR		0	0
hsa-miR-130a-3p	ABHD18	2103	2125	1.0	0	18	3UTR		0	0
hsa-miR-130a-3p	ABHD18	2058	2080	1.0	0	18	3UTR		0	0
hsa-miR-130a-3p	PCDH18	4960	4980	1.0	1	16	3UTR		0	0
hsa-miR-130a-3p	PCDH18	4963	4983	1.0	1	16	3UTR		0	0
hsa-miR-130a-3p	SLC7A11	2268	2283	1.0	1	14	3UTR		0	0
hsa-miR-130a-3p	NAA15	5162	5181	1.0	1	15	3UTR		0	0
hsa-miR-130a-3p	OTUD4	4140	4166	1.0	1	19	3UTR		1	1
hsa-miR-130a-3p	TRIM2	3184	3237	1.0	1	19	3UTR		1	1
hsa-miR-130a-3p	TRIM2	3181	3234	1.0	1	19	3UTR		1	1
hsa-miR-130a-3p	RBM46	1638	1659	1.0	0	19	3UTR		0	0
hsa-miR-130a-3p	GUCY1B1	3083	3104	1.0	1	18	3UTR		0	0
hsa-miR-130a-3p	FNIP2	6390	6412	1.0	1	17	3UTR		0	0
hsa-miR-130a-3p	MARCH1	2584	2607	1.0	0	17	3UTR		0	0
hsa-miR-130a-3p	MARCH1	2471	2494	1.0	0	17	3UTR		0	0
hsa-miR-130a-3p	MARCH1	3291	3314	1.0	0	17	3UTR		0	0
hsa-miR-130a-3p	MARCH1	2511	2534	1.0	0	17	3UTR		0	0
hsa-miR-130a-3p	SPOCK3	2369	2411	1.0	0	19	3UTR		0	0
hsa-miR-130a-3p	SPOCK3	2295	2337	1.0	0	19	3UTR		0	0
hsa-miR-130a-3p	SPOCK3	2415	2457	1.0	0	19	3UTR		0	0
hsa-miR-130a-3p	SPOCK3	2424	2466	1.0	0	19	3UTR		0	0
hsa-miR-130a-3p	SPOCK3	2496	2538	1.0	0	19	3UTR		0	0
hsa-miR-130a-3p	SPOCK3	2232	2274	1.0	0	19	3UTR		0	0
hsa-miR-130a-3p	GPM6A	1907	1928	1.0	1	18	3UTR		0	0
hsa-miR-130a-3p	GPM6A	1865	1886	1.0	1	18	3UTR		0	0
hsa-miR-130a-3p	TENM3	9238	9261	1.0	1	19	3UTR		0	0
hsa-miR-130a-3p	DCTD	1169	1213	1.0	0	19	3UTR		0	0
hsa-miR-130a-3p	WWC2	8052	8068	1.0	1	15	3UTR		0	0
hsa-miR-130a-3p	ANKH	5166	5191	1.0	0	19	3UTR		0	0
hsa-miR-130a-3p	ANKH	8054	8095	1.0	1	22	3UTR		0	0
hsa-miR-130a-3p	TTC23L	2365	2384	1.0	1	15	3UTR		0	0
hsa-miR-130a-3p	AGXT2	1688	1708	1.0	1	17	3UTR		0	0
hsa-miR-130a-3p	AGXT2	2184	2204	1.0	1	17	3UTR		0	0
hsa-miR-130a-3p	TTC33	3722	3740	1.0	0	17	3UTR		0	0
hsa-miR-130a-3p	PLCXD3	4039	4057	1.0	0	15	3UTR		0	0
hsa-miR-130a-3p	HCN1	6498	6515	1.0	1	15	3UTR		0	0
hsa-miR-130a-3p	SNX18	4525	4547	1.0	0	17	3UTR		0	0
hsa-miR-130a-3p	SNX18	4368	4390	1.0	0	17	3UTR		0	0
hsa-miR-130a-3p	CHURC1	1244	1261	1.0	0	16	3UTR		0	0
hsa-miR-130a-3p	CHURC1	1241	1258	1.0	0	16	3UTR		0	0
hsa-miR-130a-3p	CHURC1	1170	1187	1.0	0	16	3UTR		0	0
hsa-miR-130a-3p	ZFYVE26	9358	9411	1.0	1	18	3UTR	MIRT484942	1	1
hsa-miR-130a-3p	DCAF5	3316	3334	1.0	1	16	3UTR		0	0
hsa-miR-130a-3p	EXD2	2784	2813	1.0	1	14	3UTR		0	0
hsa-miR-130a-3p	EXD2	2404	2433	1.0	1	14	3UTR		0	0
hsa-miR-130a-3p	SLC39A9	4441	4476	1.0	1	20	3UTR		0	0
hsa-miR-130a-3p	SLC39A9	4372	4407	1.0	1	20	3UTR		0	0
hsa-miR-130a-3p	MAP3K9	3434	3453	1.0	1	14	3UTR	MIRT473771	1	1
hsa-miR-130a-3p	MAP3K9	3412	3431	1.0	1	14	3UTR	MIRT473771	1	1
hsa-miR-130a-3p	MAP3K9	3454	3473	1.0	1	14	3UTR	MIRT473771	1	1
hsa-miR-130a-3p	MAP3K9	2939	2958	1.0	1	14	3UTR	MIRT473771	1	1
hsa-miR-130a-3p	MAP3K9	2985	3004	1.0	1	14	3UTR	MIRT473771	1	1
hsa-miR-130a-3p	DPF3	1131	1164	1.0	1	19	3UTR		0	0
hsa-miR-130a-3p	DPF3	1275	1308	1.0	1	19	3UTR		0	0
hsa-miR-130a-3p	DPF3	1574	1607	1.0	1	19	3UTR		0	0
hsa-miR-130a-3p	ZFYVE1	4171	4185	1.0	1	13	3UTR		0	0
hsa-miR-130a-3p	ZFYVE1	4213	4227	1.0	1	13	3UTR		0	0
hsa-miR-130a-3p	DNAL1	8216	8232	1.0	1	14	3UTR		1	1
hsa-miR-130a-3p	DNAL1	8170	8186	1.0	1	14	3UTR		1	1
hsa-miR-130a-3p	MLH3	4933	4956	1.0	1	12	3UTR		0	0
hsa-miR-130a-3p	MLH3	5005	5028	1.0	1	12	3UTR		0	0
hsa-miR-130a-3p	NEK9	3405	3427	1.0	1	15	3UTR		1	1
hsa-miR-130a-3p	ISM2	2319	2338	1.0	1	14	3UTR		0	0
hsa-miR-130a-3p	ISM2	2665	2684	1.0	1	14	3UTR		0	0
hsa-miR-130a-3p	TSHR	4033	4050	1.0	0	15	3UTR		0	0
hsa-miR-130a-3p	TSHR	3813	3830	1.0	0	15	3UTR		0	0
hsa-miR-130a-3p	GTF2A1	3632	3657	1.0	1	19	3UTR		0	0
hsa-miR-130a-3p	GTF2A1	4012	4037	1.0	1	19	3UTR		0	0
hsa-miR-130a-3p	KCNK10	4738	4767	1.0	1	20	3UTR		1	0
hsa-miR-130a-3p	FOXN3	6083	6103	1.0	1	17	3UTR		0	0
hsa-miR-130a-3p	PPP4R3A	3332	3352	1.0	1	13	3UTR		0	0
hsa-miR-130a-3p	LGMN	1580	1601	1.0	1	14	3UTR		0	0
hsa-miR-130a-3p	LGMN	1698	1719	1.0	1	14	3UTR		0	0
hsa-miR-130a-3p	ITPK1	3036	3077	1.0	1	17	3UTR		1	1
hsa-miR-130a-3p	ITPK1	2866	2907	1.0	1	17	3UTR		1	1
hsa-miR-130a-3p	MOAP1	1558	1579	1.0	1	15	3UTR		0	0
hsa-miR-130a-3p	UBR7	3202	3234	1.0	1	17	3UTR		0	1
hsa-miR-130a-3p	CLMN	12147	12165	1.0	1	14	3UTR		0	0
hsa-miR-130a-3p	ATG2B	9356	9379	1.0	0	15	3UTR	MIRT006259	1	1
hsa-miR-130a-3p	EML1	2896	2918	1.0	1	19	3UTR		0	0
hsa-miR-130a-3p	EML1	2839	2861	1.0	1	19	3UTR		0	0
hsa-miR-130a-3p	PPP2R5C	4035	4083	1.0	1	17	3UTR		0	0
hsa-miR-130a-3p	PPP2R5C	4080	4128	1.0	1	17	3UTR		0	0
hsa-miR-130a-3p	PPP2R5C	4031	4079	1.0	1	17	3UTR		0	0
hsa-miR-130a-3p	PPP2R5C	3914	3962	1.0	1	17	3UTR		0	0
hsa-miR-130a-3p	KLC1	2465	2487	1.0	0	18	3UTR		0	0
hsa-miR-130a-3p	CDCA4	1192	1231	1.0	1	19	3UTR	MIRT710595	0	0
hsa-miR-130a-3p	CDCA4	1718	1757	1.0	1	19	3UTR	MIRT710595	0	0
hsa-miR-130a-3p	SNURF	441	458	1.0	1	16	3UTR		0	0
hsa-miR-130a-3p	GOLGA8M	2472	2492	1.0	1	12	3UTR		0	0
hsa-miR-130a-3p	TJP1	7670	7691	1.0	0	18	3UTR		0	0
hsa-miR-130a-3p	TJP1	7910	7931	1.0	0	18	3UTR		0	0
hsa-miR-130a-3p	TJP1	7509	7530	1.0	0	18	3UTR		0	0
hsa-miR-130a-3p	C15orf41	1546	1590	1.0	1	14	3UTR		0	0
hsa-miR-130a-3p	C15orf41	1528	1572	1.0	1	14	3UTR		0	0
hsa-miR-130a-3p	C15orf41	1143	1158	1.0	1	14	3UTR		0	0
hsa-miR-130a-3p	C15orf41	1274	1318	1.0	1	14	3UTR		0	0
hsa-miR-130a-3p	FSIP1	2580	2598	1.0	1	16	3UTR		0	0
hsa-miR-130a-3p	BAHD1	3391	3432	1.0	1	16	3UTR		1	1
hsa-miR-130a-3p	INO80	5811	5834	1.0	1	17	3UTR		1	1
hsa-miR-130a-3p	MAPKBP1	7197	7214	1.0	1	14	3UTR		0	0
hsa-miR-130a-3p	MAPKBP1	5472	5488	1.0	1	15	3UTR		0	0
hsa-miR-130a-3p	MAPKBP1	7179	7196	1.0	1	14	3UTR		0	0
hsa-miR-130a-3p	MAPKBP1	5454	5470	1.0	1	15	3UTR		0	0
hsa-miR-130a-3p	MAPKBP1	6348	6365	1.0	1	14	3UTR		0	0
hsa-miR-130a-3p	MAPKBP1	4623	4639	1.0	1	15	3UTR		0	0
hsa-miR-130a-3p	CDAN1	3722	3744	1.0	1	15	3UTR		0	0
hsa-miR-130a-3p	ZNF7	1641	1666	1.0	1	13	3UTR		0	0
hsa-miR-130a-3p	RFX3	6859	6876	1.0	0	15	3UTR		0	0
hsa-miR-130a-3p	AK3	1745	1763	1.0	0	16	3UTR		0	0
hsa-miR-130a-3p	AK3	1926	1944	1.0	0	16	3UTR		0	0
hsa-miR-130a-3p	NFIB	3694	3711	1.0	1	16	3UTR	MIRT227993	1	0
hsa-miR-130a-3p	NFIB	3799	3816	1.0	1	16	3UTR	MIRT227993	1	0
hsa-miR-130a-3p	NFIB	4021	4038	1.0	1	16	3UTR	MIRT227993	1	0
hsa-miR-130a-3p	NFIB	6174	6193	1.0	0	16	3UTR	MIRT227993	1	0
hsa-miR-130a-3p	NFIB	3157	3174	1.0	1	16	3UTR	MIRT227993	1	0
hsa-miR-130a-3p	NFIB	7039	7061	1.0	1	17	3UTR	MIRT227993	1	0
hsa-miR-130a-3p	NFIB	3710	3727	1.0	1	16	3UTR	MIRT227993	1	0
hsa-miR-130a-3p	NFIB	7105	7127	1.0	1	17	3UTR	MIRT227993	1	0
hsa-miR-130a-3p	NFIB	3776	3793	1.0	1	16	3UTR	MIRT227993	1	0
hsa-miR-130a-3p	NFIB	7327	7349	1.0	1	17	3UTR	MIRT227993	1	0
hsa-miR-130a-3p	NFIB	3998	4015	1.0	1	16	3UTR	MIRT227993	1	0
hsa-miR-130a-3p	NFIB	7265	7287	1.0	1	17	3UTR	MIRT227993	1	0
hsa-miR-130a-3p	NFIB	3936	3953	1.0	1	16	3UTR	MIRT227993	1	0
hsa-miR-130a-3p	NFIB	7354	7376	1.0	1	17	3UTR	MIRT227993	1	0
hsa-miR-130a-3p	NFIB	4025	4042	1.0	1	16	3UTR	MIRT227993	1	0
hsa-miR-130a-3p	NFIB	8671	8693	1.0	1	17	3UTR	MIRT227993	1	0
hsa-miR-130a-3p	NFIB	5342	5359	1.0	1	16	3UTR	MIRT227993	1	0
hsa-miR-130a-3p	PSIP1	2705	2727	1.0	0	17	3UTR		0	0
hsa-miR-130a-3p	PSIP1	2708	2730	1.0	0	17	3UTR		0	0
hsa-miR-130a-3p	BNC2	11418	11448	1.0	1	19	3UTR		0	0
hsa-miR-130a-3p	BNC2	11488	11518	1.0	1	19	3UTR		0	0
hsa-miR-130a-3p	TMEM215	2021	2038	1.0	1	15	3UTR		0	0
hsa-miR-130a-3p	DNAJB5	2378	2394	1.0	0	15	3UTR		0	0
hsa-miR-130a-3p	DNAJB5	2233	2249	1.0	0	15	3UTR		0	0
hsa-miR-130a-3p	DNAJB5	2585	2601	1.0	0	15	3UTR		0	0
hsa-miR-130a-3p	PGM5	2201	2220	1.0	0	15	3UTR		0	0
hsa-miR-130a-3p	FXN	7059	7078	1.0	1	16	3UTR		0	0
hsa-miR-130a-3p	FXN	7051	7070	1.0	1	16	3UTR		0	0
hsa-miR-130a-3p	APBA1	3733	3750	1.0	1	14	3UTR		0	0
hsa-miR-130a-3p	PTAR1	3215	3236	1.0	0	14	3UTR		0	0
hsa-miR-130a-3p	TMEM2	5035	5053	1.0	0	17	3UTR	MIRT698259	0	0
hsa-miR-130a-3p	TMEM2	5224	5242	1.0	0	17	3UTR	MIRT698259	0	0
hsa-miR-130a-3p	C9orf57	1231	1263	1.0	0	20	3UTR		0	0
hsa-miR-130a-3p	KIF27	6512	6530	1.0	0	16	3UTR		0	0
hsa-miR-130a-3p	KIF27	6419	6437	1.0	0	16	3UTR		0	0
hsa-miR-130a-3p	KIF27	6710	6728	1.0	0	16	3UTR		0	0
hsa-miR-130a-3p	NTRK2	4702	4730	1.0	0	15	3UTR		0	0
hsa-miR-130a-3p	NTRK2	4590	4618	1.0	0	15	3UTR		0	0
hsa-miR-130a-3p	NTRK2	4299	4327	1.0	0	15	3UTR		0	0
hsa-miR-130a-3p	NTRK2	3995	4023	1.0	0	15	3UTR		0	0
hsa-miR-142-5p	GLS2	1882	1899	0.961538461538	0	15	3UTR		0	0
hsa-miR-142-5p	GLS2	2104	2121	0.961538461538	0	15	3UTR		0	0
hsa-miR-142-5p	GLS2	2234	2251	0.961538461538	0	15	3UTR		0	0
hsa-miR-142-5p	NOL4L	4896	4919	0.961538461538	1	18	3UTR		0	0
hsa-miR-142-5p	MAP3K1	7470	7489	0.961538461538	1	16	3UTR		1	0
hsa-miR-142-5p	TDP1	2969	3019	0.969230769231	1	17	3UTR		0	0
hsa-miR-142-5p	TSPAN3	1953	1971	0.974358974359	1	16	3UTR	MIRT553317	1	0
hsa-miR-142-5p	DIP2B	7389	7423	0.974358974359	1	15	3UTR		0	1
hsa-miR-142-5p	RABEP1	5448	5476	0.980769230769	1	15	3UTR		0	0
hsa-miR-142-5p	RABEP1	5349	5377	0.980769230769	1	15	3UTR		0	0
hsa-miR-142-5p	RGPD5	6403	6416	0.980769230769	0	12	3UTR		0	1
hsa-miR-142-5p	TRIM5	1791	1803	0.980769230769	0	11	3UTR		0	0
hsa-miR-142-5p	HOXC10	1693	1711	1.0	0	16	3UTR		0	0
hsa-miR-142-5p	CBX5	5567	5613	1.0	1	16	3UTR		0	0
hsa-miR-142-5p	DRAM1	1744	1757	1.0	0	12	3UTR		0	0
hsa-miR-142-5p	DRAM1	1507	1520	1.0	0	12	3UTR		0	0
hsa-miR-142-5p	SAP30L	4202	4227	1.0	1	18	3UTR		0	0
hsa-miR-142-5p	SAP30L	4079	4104	1.0	1	18	3UTR		0	0
hsa-miR-142-5p	SAP30L	4064	4089	1.0	1	18	3UTR		0	0
hsa-miR-142-5p	STK10	5801	5814	1.0	0	12	3UTR		0	0
hsa-miR-142-5p	SH3PXD2B	5106	5125	1.0	1	15	3UTR		0	0
hsa-miR-142-5p	FOXN4	3215	3233	1.0	1	15	3UTR		0	0
hsa-miR-142-5p	FBXW8	4791	4816	1.0	1	16	3UTR		0	0
hsa-miR-142-5p	FBXW8	4593	4618	1.0	1	16	3UTR		0	0
hsa-miR-142-5p	KATNAL1	3750	3767	1.0	0	16	3UTR		0	0
hsa-miR-142-5p	KATNAL1	3708	3725	1.0	0	16	3UTR		0	0
hsa-miR-142-5p	DCLK1	5168	5180	1.0	0	11	3UTR		0	0
hsa-miR-142-5p	DCLK1	4223	4235	1.0	0	11	3UTR		0	0
hsa-miR-142-5p	DCLK1	4297	4309	1.0	0	11	3UTR		0	0
hsa-miR-142-5p	SDR16C5	2447	2493	1.0	1	16	3UTR		0	0
hsa-miR-142-5p	SDR16C5	2579	2625	1.0	1	16	3UTR		0	0
hsa-miR-142-5p	SDR16C5	2726	2772	1.0	1	16	3UTR		0	0
hsa-miR-142-5p	FAM110B	3422	3459	1.0	1	18	3UTR		0	0
hsa-miR-142-5p	OTUD6B	2046	2062	1.0	1	15	3UTR		0	0
hsa-miR-142-5p	OTUD6B	1906	1922	1.0	1	15	3UTR		0	0
hsa-miR-142-5p	XRN1	5820	5845	1.0	1	19	3UTR		0	0
hsa-miR-142-5p	XRN1	5784	5809	1.0	1	19	3UTR		0	0
hsa-miR-142-5p	PRICKLE2	6544	6560	1.0	0	13	3UTR		0	0
hsa-miR-142-5p	EIF4E3	1850	1882	1.0	0	16	3UTR		1	1
hsa-miR-142-5p	EIF4E3	1889	1921	1.0	0	16	3UTR		1	1
hsa-miR-142-5p	EIF4E3	1882	1914	1.0	0	16	3UTR		1	1
hsa-miR-142-5p	TAOK1	7339	7351	1.0	0	11	3UTR		0	0
hsa-miR-142-5p	TAOK1	6895	6907	1.0	0	11	3UTR		0	0
hsa-miR-142-5p	CECR2	4690	4714	1.0	1	20	3UTR		0	0
hsa-miR-142-5p	CECR2	5162	5186	1.0	1	20	3UTR		0	0
hsa-miR-142-5p	ESS2	1909	1949	1.0	0	14	3UTR		0	0
hsa-miR-142-5p	GNAZ	2794	2815	1.0	1	19	3UTR		0	0
hsa-miR-142-5p	OSM	1599	1622	1.0	1	19	3UTR		0	0
hsa-miR-142-5p	NUP50	5075	5090	1.0	1	14	3UTR		0	0
hsa-miR-142-5p	NUP50	5100	5115	1.0	1	14	3UTR		0	0
hsa-miR-142-5p	NUP50	4901	4916	1.0	1	14	3UTR		0	0
hsa-miR-142-5p	AJAP1	2282	2318	1.0	1	16	3UTR		0	0
hsa-miR-142-5p	KAZN	3226	3250	1.0	0	18	3UTR		0	0
hsa-miR-142-5p	KAZN	3240	3264	1.0	0	18	3UTR		0	0
hsa-miR-142-5p	KAZN	3041	3065	1.0	0	18	3UTR		0	0
hsa-miR-142-5p	KAZN	3051	3075	1.0	0	18	3UTR		0	0
hsa-miR-142-5p	EPHB2	4137	4182	1.0	0	16	3UTR		0	0
hsa-miR-142-5p	EPHB2	4134	4179	1.0	0	16	3UTR		0	0
hsa-miR-142-5p	EPHB2	4041	4086	1.0	0	16	3UTR		0	0
hsa-miR-142-5p	RNF169	3282	3300	1.0	0	15	3UTR		0	0
hsa-miR-142-5p	PTCHD1	4632	4657	1.0	0	13	3UTR		0	0
hsa-miR-142-5p	PTCHD1	3439	3458	1.0	1	16	3UTR		0	0
hsa-miR-142-5p	ZXDB	2861	2904	1.0	0	16	3UTR		0	0
hsa-miR-142-5p	NEXMIF	7402	7447	1.0	0	17	3UTR		1	1
hsa-miR-142-5p	CWC25	1609	1632	1.0	1	18	3UTR		0	0
hsa-miR-142-5p	CASC3	4085	4105	1.0	0	16	3UTR		0	0
hsa-miR-142-5p	KRT40	1594	1610	1.0	1	15	3UTR		0	0
hsa-miR-142-5p	KRT40	3361	3377	1.0	1	15	3UTR		0	0
hsa-miR-142-5p	NYAP2	6194	6211	1.0	0	15	3UTR		0	0
hsa-miR-142-5p	LRRN1	5722	5734	1.0	0	11	3UTR		0	0
hsa-miR-142-5p	ATP1B1	1390	1439	1.0	1	16	3UTR		1	1
hsa-miR-142-5p	RABGAP1L	2795	2812	1.0	0	15	3UTR		0	0
hsa-miR-142-5p	RABGAP1L	513	530	1.0	0	15	3UTR		0	0
hsa-miR-142-5p	RABGAP1L	588	605	1.0	0	15	3UTR		0	0
hsa-miR-142-5p	TPM1	1229	1242	1.0	0	12	3UTR		0	0
hsa-miR-142-5p	TPM1	1181	1194	1.0	0	12	3UTR		0	0
hsa-miR-142-5p	GRAMD2A	3092	3139	1.0	0	16	3UTR		0	0
hsa-miR-142-5p	CELF6	3082	3109	1.0	1	20	3UTR		0	0
hsa-miR-142-5p	NRG4	4152	4164	1.0	0	11	3UTR		0	0
hsa-miR-142-5p	TSPAN3	2028	2046	1.0	1	16	3UTR	MIRT553317	1	0
hsa-miR-142-5p	ANXA4	1446	1500	1.0	1	14	3UTR		0	0
hsa-miR-142-5p	ANXA4	1380	1434	1.0	1	14	3UTR		0	0
hsa-miR-142-5p	LMAN2L	1748	1780	1.0	1	13	3UTR		0	0
hsa-miR-142-5p	RGPD8	6518	6531	1.0	0	12	3UTR		0	1
hsa-miR-142-5p	CYP27C1	4628	4645	1.0	1	15	3UTR		0	0
hsa-miR-142-5p	CCNT2	6543	6561	1.0	1	15	3UTR		1	1
hsa-miR-142-5p	CCNT2	6442	6460	1.0	1	15	3UTR		1	1
hsa-miR-142-5p	HNMT	1586	1598	1.0	0	11	3UTR		0	0
hsa-miR-142-5p	POLI	5067	5079	1.0	0	11	3UTR		0	0
hsa-miR-142-5p	ONECUT2	16068	16089	1.0	0	15	3UTR		1	0
hsa-miR-142-5p	NFIC	7621	7633	1.0	0	11	3UTR		0	0
hsa-miR-142-5p	NFIC	7467	7479	1.0	0	11	3UTR		0	0
hsa-miR-142-5p	NFIC	7598	7610	1.0	0	11	3UTR		0	0
hsa-miR-142-5p	NFIC	7444	7456	1.0	0	11	3UTR		0	0
hsa-miR-142-5p	NFIC	7358	7370	1.0	0	11	3UTR		0	0
hsa-miR-142-5p	NOL4L	5555	5578	1.0	1	18	3UTR		0	0
hsa-miR-142-5p	MAPRE1	2474	2498	1.0	1	20	3UTR		0	0
hsa-miR-142-5p	RALGAPB	5997	6044	1.0	0	14	3UTR		0	0
hsa-miR-142-5p	RALGAPB	5988	6035	1.0	0	14	3UTR		0	0
hsa-miR-142-5p	RALGAPB	5855	5902	1.0	0	14	3UTR		0	0
hsa-miR-142-5p	RALGAPB	5520	5567	1.0	0	14	3UTR		0	0
hsa-miR-142-5p	NRG3	2794	2811	1.0	0	16	3UTR		0	0
hsa-miR-142-5p	NRG3	2598	2615	1.0	0	16	3UTR		0	0
hsa-miR-142-5p	NRG3	2254	2271	1.0	0	16	3UTR		0	0
hsa-miR-142-5p	IDE	2123	2173	1.0	0	15	3UTR		0	0
hsa-miR-142-5p	STN1	5376	5389	1.0	0	12	3UTR		0	0
hsa-miR-142-5p	C10orf90	3663	3676	1.0	0	12	3UTR		0	0
hsa-miR-142-5p	DHFR	1012	1029	1.0	0	15	3UTR		0	0
hsa-miR-142-5p	DHFR	946	963	1.0	0	15	3UTR		0	0
hsa-miR-142-5p	DHFR	1062	1079	1.0	0	15	3UTR		0	0
hsa-miR-142-5p	FAM172A	2526	2564	1.0	1	13	3UTR		0	0
hsa-miR-142-5p	PJA2	3875	3892	1.0	0	15	3UTR		0	0
hsa-miR-142-5p	ISOC1	1331	1349	1.0	1	17	3UTR		0	0
hsa-miR-142-5p	EGR1	2437	2458	1.0	1	16	3UTR		0	0
hsa-miR-142-5p	GRIN2B	16133	16149	1.0	0	15	3UTR		1	0
hsa-miR-142-5p	ARF3	3313	3362	1.0	0	13	3UTR		0	0
hsa-miR-142-5p	TMBIM6	2597	2611	1.0	0	13	3UTR		0	0
hsa-miR-142-5p	TMBIM6	955	972	1.0	1	15	3UTR		0	0
hsa-miR-142-5p	TMBIM6	2869	2883	1.0	0	13	3UTR		0	0
hsa-miR-142-5p	TMBIM6	2967	2981	1.0	0	13	3UTR		0	0
hsa-miR-142-5p	TMBIM6	1325	1342	1.0	1	15	3UTR		0	0
hsa-miR-142-5p	SLC11A2	2751	2766	1.0	0	13	3UTR		0	1
hsa-miR-142-5p	COP1	2625	2649	1.0	1	20	3UTR		0	0
hsa-miR-142-5p	COP1	2697	2721	1.0	1	20	3UTR		0	0
hsa-miR-142-5p	SOX13	2899	2921	1.0	1	14	3UTR		0	0
hsa-miR-142-5p	SYT14	4244	4265	1.0	0	13	3UTR		1	0
hsa-miR-142-5p	SYT14	5569	5590	1.0	0	13	3UTR		1	0
hsa-miR-142-5p	MTR	9051	9068	1.0	1	16	3UTR		0	1
hsa-miR-142-5p	MTR	8898	8915	1.0	1	16	3UTR		0	1
hsa-miR-142-5p	MTR	8938	8955	1.0	1	16	3UTR		0	1
hsa-miR-142-5p	TBC1D4	4941	4954	1.0	0	12	3UTR		0	0
hsa-miR-142-5p	TBC1D4	5106	5119	1.0	0	12	3UTR		0	0
hsa-miR-142-5p	TBC1D4	5130	5143	1.0	0	12	3UTR		0	0
hsa-miR-142-5p	ABHD4	2437	2452	1.0	0	13	3UTR		0	0
hsa-miR-142-5p	PPP2R5E	2742	2757	1.0	1	13	3UTR		0	0
hsa-miR-142-5p	RBMXL1	4331	4352	1.0	1	18	3UTR		0	0
hsa-miR-142-5p	GNAI3	3173	3193	1.0	0	17	3UTR		0	0
hsa-miR-142-5p	CAPZA1	2088	2115	1.0	1	16	3UTR	MIRT179576	0	0
hsa-miR-142-5p	RSBN1	5094	5110	1.0	0	15	3UTR		0	0
hsa-miR-142-5p	SIKE1	3423	3437	1.0	0	12	3UTR		0	0
hsa-miR-142-5p	WARS2	1799	1813	1.0	0	12	3UTR		0	0
hsa-miR-142-5p	SPIRE1	3350	3363	1.0	0	12	3UTR		0	1
hsa-miR-142-5p	SPIRE1	3392	3405	1.0	0	12	3UTR		0	1
hsa-miR-142-5p	MTHFD1L	3426	3441	1.0	1	14	3UTR		0	0
hsa-miR-142-5p	MTHFD1L	3423	3438	1.0	1	14	3UTR		0	0
hsa-miR-142-5p	MTHFD1L	3110	3125	1.0	1	14	3UTR		0	0
hsa-miR-142-5p	TMEM106B	2373	2406	1.0	0	20	3UTR		0	0
hsa-miR-142-5p	TMEM106B	2179	2212	1.0	0	20	3UTR		0	0
hsa-miR-142-5p	CCDC129	4831	4853	1.0	1	17	3UTR		0	0
hsa-miR-142-5p	KIAA0895	3514	3528	1.0	0	13	3UTR	MIRT562093	0	0
hsa-miR-142-5p	TMEM18	5798	5814	1.0	1	15	3UTR		0	0
hsa-miR-142-5p	FOSL2	3168	3183	1.0	0	14	3UTR		0	0
hsa-miR-142-5p	SOS1	5621	5638	1.0	1	16	3UTR		0	0
hsa-miR-142-5p	A1CF	3713	3758	1.0	1	15	3UTR		0	0
hsa-miR-142-5p	A1CF	3618	3663	1.0	1	15	3UTR		0	0
hsa-miR-142-5p	A1CF	3761	3806	1.0	1	15	3UTR		0	0
hsa-miR-142-5p	A1CF	3711	3756	1.0	1	15	3UTR		0	0
hsa-miR-142-5p	A1CF	3878	3923	1.0	1	15	3UTR		0	0
hsa-miR-142-5p	A1CF	3520	3565	1.0	1	15	3UTR		0	0
hsa-miR-142-5p	A1CF	3544	3589	1.0	1	15	3UTR		0	0
hsa-miR-142-5p	VPS26A	1833	1862	1.0	0	17	3UTR		1	1
hsa-miR-142-5p	VPS26A	1690	1719	1.0	0	17	3UTR		1	1
hsa-miR-142-5p	MCU	1931	1949	1.0	1	15	3UTR		0	0
hsa-miR-142-5p	MCU	1994	2012	1.0	1	15	3UTR		0	0
hsa-miR-142-5p	MCU	2271	2289	1.0	1	15	3UTR		0	0
hsa-miR-142-5p	AP3M1	3389	3401	1.0	0	11	3UTR		0	0
hsa-miR-142-5p	NFATC2	6467	6481	1.0	0	13	3UTR		0	0
hsa-miR-142-5p	NFATC2	6555	6569	1.0	0	13	3UTR		0	0
hsa-miR-142-5p	CHRNA9	1686	1705	1.0	0	14	3UTR		0	0
hsa-miR-142-5p	GABRA2	8372	8393	1.0	0	18	3UTR		0	0
hsa-miR-142-5p	GABRA2	8260	8281	1.0	0	18	3UTR		0	0
hsa-miR-142-5p	CLOCK	7101	7152	1.0	1	19	3UTR		1	1
hsa-miR-142-5p	YTHDC1	3562	3607	1.0	1	14	3UTR		0	0
hsa-miR-142-5p	YTHDC1	3616	3661	1.0	1	14	3UTR		0	0
hsa-miR-142-5p	GRSF1	2190	2209	1.0	0	15	3UTR		1	1
hsa-miR-142-5p	SHROOM3	7512	7528	1.0	1	14	3UTR		0	0
hsa-miR-142-5p	TET2	4915	4931	1.0	1	14	3UTR		0	0
hsa-miR-142-5p	MRE11	4882	4897	1.0	0	14	3UTR		0	0
hsa-miR-142-5p	EXPH5	6238	6255	1.0	1	16	3UTR		0	0
hsa-miR-142-5p	EXPH5	6365	6382	1.0	1	16	3UTR		0	0
hsa-miR-142-5p	EXPH5	6321	6338	1.0	1	16	3UTR		0	0
hsa-miR-142-5p	HYOU1	4146	4176	1.0	0	15	3UTR		0	0
hsa-miR-142-5p	PRDM10	4549	4565	1.0	0	14	3UTR		1	0
hsa-miR-142-5p	RPL7L1	2709	2722	1.0	0	12	3UTR		0	0
hsa-miR-142-5p	RGS3	2360	2388	1.0	1	16	3UTR		0	0
hsa-miR-142-5p	RALGPS1	5125	5141	1.0	0	14	3UTR		0	0
hsa-miR-142-5p	LRRC8A	4213	4231	1.0	0	14	3UTR		0	0
hsa-miR-142-5p	LRRC8A	4106	4124	1.0	0	14	3UTR		0	0
hsa-miR-142-5p	LRRC8A	4482	4500	1.0	0	14	3UTR		0	0
hsa-miR-142-5p	SURF6	1287	1310	1.0	1	19	3UTR		0	0
hsa-miR-142-5p	BRD3	4151	4171	1.0	0	12	3UTR		0	0
hsa-miR-142-5p	KHDRBS1	1872	1893	1.0	1	18	3UTR		0	0
hsa-miR-142-5p	KHDRBS1	1755	1776	1.0	1	18	3UTR		0	0
hsa-miR-142-5p	RIMS3	1826	1845	1.0	1	16	3UTR		0	0
hsa-miR-142-5p	LRP8	4489	4513	1.0	0	19	3UTR		1	0
hsa-miR-142-5p	ZNF850	6438	6454	1.0	0	14	3UTR		0	0
hsa-miR-142-5p	ZNF569	3081	3118	1.0	1	14	3UTR		0	0
hsa-miR-142-5p	ZNF569	3054	3091	1.0	1	14	3UTR		0	0
hsa-miR-142-5p	ZNF569	3472	3509	1.0	1	14	3UTR		0	0
hsa-miR-142-5p	WIPF1	4285	4303	1.0	1	16	3UTR		0	0
hsa-miR-142-5p	RAPH1	8647	8662	1.0	0	13	3UTR		0	0
hsa-miR-142-5p	METTL15	2226	2240	1.0	0	13	3UTR		0	0
hsa-miR-142-5p	METTL15	2155	2169	1.0	0	13	3UTR		0	0
hsa-miR-142-5p	METTL15	2111	2125	1.0	0	13	3UTR		0	0
hsa-miR-142-5p	CELF1	4146	4159	1.0	0	12	3UTR		0	0
hsa-miR-142-5p	CDH8	4912	4933	1.0	1	18	3UTR		0	0
hsa-miR-142-5p	NFAT5	9334	9353	1.0	1	15	3UTR		1	1
hsa-miR-142-5p	NFAT5	9272	9291	1.0	1	15	3UTR		1	1
hsa-miR-142-5p	NFAT5	9269	9288	1.0	1	15	3UTR		1	1
hsa-miR-142-5p	NFAT5	9280	9299	1.0	1	15	3UTR		1	1
hsa-miR-142-5p	NFAT5	9218	9237	1.0	1	15	3UTR		1	1
hsa-miR-142-5p	KCNQ5	3532	3571	1.0	1	17	3UTR		0	0
hsa-miR-142-5p	KCNQ5	3475	3514	1.0	1	17	3UTR		0	0
hsa-miR-142-5p	KCNQ5	3145	3184	1.0	1	17	3UTR		0	0
hsa-miR-142-5p	KCNQ5	3505	3544	1.0	1	17	3UTR		0	0
hsa-miR-142-5p	KCNQ5	3448	3487	1.0	1	17	3UTR		0	0
hsa-miR-142-5p	SH3BGRL2	1568	1584	1.0	1	15	3UTR		0	0
hsa-miR-142-5p	SLC35A1	1847	1860	1.0	0	12	3UTR		0	0
hsa-miR-142-5p	SLC35A1	1670	1683	1.0	0	12	3UTR		0	0
hsa-miR-142-5p	FOXO3	2933	2949	1.0	0	15	3UTR	MIRT544599	0	0
hsa-miR-142-5p	EPB41L2	2828	2850	1.0	0	14	3UTR		0	0
hsa-miR-142-5p	EPB41L2	3824	3846	1.0	0	14	3UTR		0	0
hsa-miR-142-5p	EPB41L2	2841	2863	1.0	0	14	3UTR		0	0
hsa-miR-142-5p	EPB41L2	3378	3400	1.0	0	14	3UTR		0	0
hsa-miR-142-5p	UTRN	10709	10730	1.0	0	17	3UTR		0	0
hsa-miR-142-5p	ZNF282	2615	2628	1.0	0	12	3UTR		0	0
hsa-miR-142-5p	ZNF282	2358	2371	1.0	0	12	3UTR		0	0
hsa-miR-142-5p	ABCF2	4352	4369	1.0	1	14	3UTR		0	0
hsa-miR-142-5p	PIK3CA	6996	7015	1.0	0	16	3UTR		1	0
hsa-miR-142-5p	MAZ	1826	1841	1.0	0	13	3UTR		0	0
hsa-miR-142-5p	MAZ	2236	2251	1.0	0	13	3UTR		0	0
hsa-miR-142-5p	MAZ	2011	2026	1.0	0	13	3UTR		0	0
hsa-miR-142-5p	MAZ	1096	1111	1.0	0	13	3UTR		0	0
hsa-miR-142-5p	TFEC	5604	5621	1.0	0	15	3UTR		0	0
hsa-miR-142-5p	CHM	2575	2592	1.0	0	15	3UTR		0	0
hsa-miR-142-5p	DCAF12L2	1641	1659	1.0	1	16	3UTR		0	0
hsa-miR-142-5p	FAM122B	1393	1414	1.0	0	13	3UTR		0	0
hsa-miR-142-5p	ABHD18	3739	3776	1.0	1	18	3UTR		0	0
hsa-miR-142-5p	ABHD18	5491	5506	1.0	0	14	3UTR		0	0
hsa-miR-142-5p	ABHD18	3694	3731	1.0	1	18	3UTR		0	0
hsa-miR-142-5p	ABHD18	5446	5461	1.0	0	14	3UTR		0	0
hsa-miR-142-5p	OTUD4	6449	6466	1.0	1	15	3UTR		1	1
hsa-miR-142-5p	SLC25A4	1308	1323	1.0	1	14	3UTR		0	0
hsa-miR-142-5p	ADAMTS12	6856	6871	1.0	0	14	3UTR		0	0
hsa-miR-142-5p	SLC39A9	3599	3615	1.0	0	15	3UTR		0	0
hsa-miR-142-5p	SLC39A9	3530	3546	1.0	0	15	3UTR		0	0
hsa-miR-142-5p	SPTLC2	5278	5296	1.0	1	15	3UTR	MIRT532612	0	0
hsa-miR-142-5p	TDP1	3310	3360	1.0	1	17	3UTR		0	0
hsa-miR-142-5p	TDP1	3087	3137	1.0	1	17	3UTR		0	0
hsa-miR-142-5p	RASGRP1	2448	2460	1.0	0	11	3UTR		0	0
hsa-miR-142-5p	RASGRP1	2866	2878	1.0	0	11	3UTR		0	0
hsa-miR-142-5p	RASGRP1	2834	2846	1.0	0	11	3UTR		0	0
hsa-miR-142-5p	RASGRP1	2939	2951	1.0	0	11	3UTR		0	0
hsa-miR-142-5p	KNL1	7429	7479	1.0	1	17	3UTR		0	0
hsa-miR-142-5p	KNL1	7351	7401	1.0	1	17	3UTR		0	0
hsa-miR-142-5p	NFIB	3666	3689	1.0	0	17	3UTR		0	0
hsa-miR-142-5p	NFIB	3888	3911	1.0	0	17	3UTR		0	0
hsa-miR-142-5p	NFIB	3577	3600	1.0	0	17	3UTR		0	0
hsa-miR-142-5p	NFIB	3643	3666	1.0	0	17	3UTR		0	0
hsa-miR-142-5p	NFIB	3865	3888	1.0	0	17	3UTR		0	0
hsa-miR-142-5p	NFIB	3803	3826	1.0	0	17	3UTR		0	0
hsa-miR-142-5p	NFIB	3892	3915	1.0	0	17	3UTR		0	0
hsa-miR-142-5p	NFIB	5209	5232	1.0	0	17	3UTR		0	0
hsa-miR-142-5p	SHC3	9036	9068	1.0	1	14	3UTR		1	0
hsa-miR-144-5p	PPARGC1B	3526	3542	0.961538461538	0	15	3UTR		0	0
hsa-miR-144-5p	PPARGC1B	3409	3425	0.961538461538	0	15	3UTR		0	0
hsa-miR-144-5p	PPARGC1B	3440	3456	0.961538461538	0	15	3UTR		0	0
hsa-miR-144-5p	MAPK1	4223	4257	0.961538461538	0	17	3UTR		0	0
hsa-miR-144-5p	KIAA1671	7848	7869	0.961538461538	0	19	3UTR		0	0
hsa-miR-144-5p	PRRC2C	9289	9310	0.961538461538	1	15	3UTR		0	0
hsa-miR-144-5p	ZCCHC10	1766	1786	0.961538461538	1	16	3UTR		0	0
hsa-miR-144-5p	C1orf216	1996	2020	0.961538461538	1	18	3UTR		0	0
hsa-miR-144-5p	TMEM170A	700	730	0.961538461538	1	20	3UTR		0	0
hsa-miR-144-5p	NEK9	4367	4388	0.961538461538	0	17	3UTR		0	0
hsa-miR-144-5p	EFCAB13	3122	3136	0.974358974359	1	13	3UTR		0	0
hsa-miR-144-5p	AKAP12	6016	6054	0.974358974359	1	19	3UTR		0	0
hsa-miR-144-5p	AKAP12	5812	5850	0.974358974359	1	19	3UTR		0	0
hsa-miR-144-5p	GRIN2A	5918	5931	0.974358974359	1	12	3UTR		0	0
hsa-miR-144-5p	EIF4E2	1454	1476	0.980769230769	1	19	3UTR		0	0
hsa-miR-144-5p	EIF4E2	1375	1397	0.980769230769	1	19	3UTR		0	0
hsa-miR-144-5p	EIF4E2	1240	1262	0.980769230769	1	19	3UTR		0	0
hsa-miR-144-5p	ZNF740	4184	4210	1.0	1	18	3UTR		0	0
hsa-miR-144-5p	USP15	7008	7027	1.0	0	16	3UTR		0	0
hsa-miR-144-5p	USP15	6921	6940	1.0	0	16	3UTR		0	0
hsa-miR-144-5p	YEATS4	1354	1393	1.0	0	15	3UTR		0	0
hsa-miR-144-5p	YEATS4	1192	1231	1.0	0	15	3UTR		0	0
hsa-miR-144-5p	ZDHHC17	4406	4424	1.0	0	15	3UTR		0	0
hsa-miR-144-5p	PAWR	6530	6557	1.0	1	11	3UTR		0	0
hsa-miR-144-5p	CCER1	2863	2879	1.0	1	15	3UTR		0	0
hsa-miR-144-5p	USP44	3164	3206	1.0	0	17	3UTR		0	0
hsa-miR-144-5p	USP44	3235	3277	1.0	0	17	3UTR		0	0
hsa-miR-144-5p	GM2A	2085	2103	1.0	0	17	3UTR		0	0
hsa-miR-144-5p	LARP1	5168	5181	1.0	1	12	3UTR		0	0
hsa-miR-144-5p	TSPAN17	2274	2290	1.0	1	15	3UTR		0	0
hsa-miR-144-5p	TSPAN17	2265	2281	1.0	1	15	3UTR		0	0
hsa-miR-144-5p	TSPAN17	2233	2249	1.0	1	15	3UTR		0	0
hsa-miR-144-5p	VPS29	897	931	1.0	1	22	3UTR		0	0
hsa-miR-144-5p	PDS5B	5674	5695	1.0	0	17	3UTR		0	0
hsa-miR-144-5p	PROSER1	4751	4768	1.0	1	10	3UTR		0	0
hsa-miR-144-5p	NSD3	4969	4997	1.0	1	16	3UTR		0	0
hsa-miR-144-5p	RNF170	3180	3199	1.0	1	15	3UTR		0	0
hsa-miR-144-5p	RNF170	3410	3429	1.0	1	15	3UTR		0	0
hsa-miR-144-5p	CLVS1	2122	2134	1.0	1	11	3UTR		0	0
hsa-miR-144-5p	TRIQK	2794	2805	1.0	1	10	3UTR		0	0
hsa-miR-144-5p	TRIQK	2946	2957	1.0	1	10	3UTR		0	0
hsa-miR-144-5p	TRIQK	2947	2958	1.0	1	10	3UTR		0	0
hsa-miR-144-5p	TRIQK	2950	2961	1.0	1	10	3UTR		0	0
hsa-miR-144-5p	TRIQK	3105	3116	1.0	1	10	3UTR		0	0
hsa-miR-144-5p	SAMD12	1371	1421	1.0	1	17	3UTR		0	0
hsa-miR-144-5p	CIP2A	4299	4319	1.0	1	16	3UTR		0	0
hsa-miR-144-5p	ZXDC	3300	3338	1.0	0	18	3UTR		0	0
hsa-miR-144-5p	TMCC1	5891	5925	1.0	1	16	3UTR		0	0
hsa-miR-144-5p	SPSB4	2569	2585	1.0	1	14	3UTR		0	0
hsa-miR-144-5p	EIF2A	3909	3931	1.0	1	11	3UTR		0	0
hsa-miR-144-5p	EIF2A	3752	3774	1.0	1	11	3UTR		0	0
hsa-miR-144-5p	EIF2A	3726	3748	1.0	1	11	3UTR		0	0
hsa-miR-144-5p	EIF2A	3894	3916	1.0	1	11	3UTR		0	0
hsa-miR-144-5p	EIF2A	3834	3856	1.0	1	11	3UTR		0	0
hsa-miR-144-5p	ZDHHC3	7471	7486	1.0	1	14	3UTR		0	0
hsa-miR-144-5p	ZDHHC3	7555	7570	1.0	1	14	3UTR		0	0
hsa-miR-144-5p	USP4	1491	1530	1.0	1	16	3UTR		0	0
hsa-miR-144-5p	TUSC2	1481	1522	1.0	1	16	3UTR		0	0
hsa-miR-144-5p	DCP1A	3108	3129	1.0	0	19	3UTR		0	0
hsa-miR-144-5p	DCP1A	3222	3243	1.0	0	19	3UTR		0	0
hsa-miR-144-5p	CGGBP1	1525	1548	1.0	0	18	3UTR		0	0
hsa-miR-144-5p	CGGBP1	1442	1465	1.0	0	18	3UTR		0	0
hsa-miR-144-5p	CGGBP1	1544	1567	1.0	0	18	3UTR		0	0
hsa-miR-144-5p	KCTD11	2487	2539	1.0	1	18	3UTR		0	0
hsa-miR-144-5p	TP53	2070	2096	1.0	1	16	3UTR		0	0
hsa-miR-144-5p	TP53	2070	2096	1.0	1	16	3UTR		0	0
hsa-miR-144-5p	TP53	2073	2099	1.0	1	16	3UTR		0	0
hsa-miR-144-5p	TP53	2073	2099	1.0	1	16	3UTR		0	0
hsa-miR-144-5p	TP53	2133	2159	1.0	1	16	3UTR		0	0
hsa-miR-144-5p	TP53	2133	2159	1.0	1	16	3UTR		0	0
hsa-miR-144-5p	TP53	2206	2232	1.0	1	16	3UTR		0	0
hsa-miR-144-5p	TP53	2206	2232	1.0	1	16	3UTR		0	0
hsa-miR-144-5p	RANGRF	842	861	1.0	1	13	3UTR		0	0
hsa-miR-144-5p	RANGRF	754	773	1.0	1	13	3UTR		0	0
hsa-miR-144-5p	ADPRM	1223	1241	1.0	0	17	3UTR		0	0
hsa-miR-144-5p	TVP23C	2519	2565	1.0	1	16	3UTR		0	0
hsa-miR-144-5p	MFAP4	1817	1829	1.0	1	11	3UTR		0	0
hsa-miR-144-5p	BLMH	2457	2468	1.0	1	10	3UTR	MIRT559223	0	0
hsa-miR-144-5p	RTL10	4177	4214	1.0	1	12	3UTR		0	0
hsa-miR-144-5p	GUCD1	1486	1511	1.0	0	15	3UTR		0	0
hsa-miR-144-5p	GUCD1	1489	1514	1.0	0	15	3UTR		0	0
hsa-miR-144-5p	GUCD1	1282	1307	1.0	0	15	3UTR		0	0
hsa-miR-144-5p	GUCD1	1285	1310	1.0	0	15	3UTR		0	0
hsa-miR-144-5p	CHD5	8333	8375	1.0	1	16	3UTR		0	0
hsa-miR-144-5p	KIF1B	5654	5669	1.0	1	14	3UTR		0	0
hsa-miR-144-5p	CDC42	1792	1821	1.0	0	15	3UTR		0	0
hsa-miR-144-5p	CDC42	1666	1695	1.0	0	15	3UTR		0	0
hsa-miR-144-5p	RHD	1663	1693	1.0	1	19	3UTR		0	0
hsa-miR-144-5p	RHD	1583	1613	1.0	1	19	3UTR		0	0
hsa-miR-144-5p	RHD	1567	1597	1.0	1	19	3UTR		0	0
hsa-miR-144-5p	RHD	1493	1523	1.0	1	19	3UTR		0	0
hsa-miR-144-5p	RHD	1413	1443	1.0	1	19	3UTR		0	0
hsa-miR-144-5p	RHD	1359	1389	1.0	1	19	3UTR		0	0
hsa-miR-144-5p	RHD	1279	1309	1.0	1	19	3UTR		0	0
hsa-miR-144-5p	GLYAT	1621	1633	1.0	1	11	3UTR		0	0
hsa-miR-144-5p	ATG2A	6267	6278	1.0	1	10	3UTR		0	0
hsa-miR-144-5p	KMT5B	1770	1791	1.0	1	17	3UTR		0	0
hsa-miR-144-5p	KMT5B	1723	1744	1.0	1	17	3UTR		0	0
hsa-miR-144-5p	DYNLT3	1136	1153	1.0	0	16	3UTR		0	0
hsa-miR-144-5p	ZNF81	3937	3959	1.0	0	17	3UTR		0	0
hsa-miR-144-5p	FAM120C	4059	4072	1.0	1	12	3UTR		0	0
[truncated: 9,233 more rows]
