# Supplementary material for: Circulating adiposity‐related microRNAs as predictors of the response to a low‐fat diet in subjects with obesity
Source: J Cell Mol Med. 2020 Jan 22;24(5):2956–67. doi: 10.1111/jcmm.14920 (PMC7077528; doi:10.1111/jcmm.14920)
Supplement: Supplementary file 6 [file JCMM-24-2956-s006.xlsx]

## Sheet: Planilha1
Supplementary table 4. KEGG pathways in which the target genes of the 7 miRNAs differently expressed in responders compared to non-responders of a low-fat diet.
							The Rich factor is the ratio of differentially expressed gene numbers annotated in this pathway term to all gene numbers annotated in this pathway term. The greater the Rich factor, the greater the degree of pathway enrichment.
KEGG pathway	p-value	q-value (FDR: BH-method)	Number of target genes in the present pathway	Total number of genes in present pathway	Rich factor		BH: Benjamini-Hochberg method
Pathways in cancer	1.3229e-27	3.91578e-25	136	414	0.328502
cAMP signaling pathway	2.13705e-21	3.16283e-19	80	161	0.496894
MAPK signaling pathway	7.31594e-21	7.21839e-19	92	235	0.391489
Adrenergic signaling in cardiomyocytes	2.87713e-19	2.12908e-17	64	95	0.673684
Proteoglycans in cancer	1.52532e-18	9.02989e-17	76	165	0.460606
Endocytosis	6.05749e-18	2.98836e-16	88	166	0.53012
Ras signaling pathway	1.75621e-17	7.42626e-16	80	180	0.444444
MicroRNAs in cancer	3.11373e-15	1.02407e-13	58	245	0.236735
Rap1 signaling pathway	6.73265e-15	1.81169e-13	72	162	0.444444
cGMP-PKG signaling pathway	6.58899e-15	1.95034e-13	62	121	0.512397
PI3K-Akt signaling pathway	3.84953e-14	8.76508e-13	97	261	0.371648
Focal adhesion	3.59848e-14	8.87625e-13	68	148	0.459459
Sphingolipid signaling pathway	5.0142e-14	1.06015e-12	49	79	0.620253
Dopaminergic synapse	1.02277e-13	2.01827e-12	51	83	0.614458
FoxO signaling pathway	2.08047e-13	3.84887e-12	51	102	0.5
Calcium signaling pathway	3.34066e-13	5.81668e-12	62	151	0.410596
ErbB signaling pathway	5.40961e-13	8.8958e-12	39	69	0.565217
AMPK signaling pathway	6.86174e-13	1.06899e-11	48	84	0.571429
Hippo signaling pathway	7.80897e-13	1.15573e-11	55	112	0.491071
Hepatitis B	1.30527e-12	1.83981e-11	53	132	0.401515
Neurotrophin signaling pathway	1.45526e-12	1.95799e-11	47	90	0.522222
Thyroid hormone signaling pathway	2.16435e-12	2.78542e-11	46	90	0.511111
TNF signaling pathway	2.29346e-12	2.8286e-11	44	92	0.478261
Cholinergic synapse	3.31781e-12	3.92829e-11	44	90	0.488889
Regulation of actin cytoskeleton	3.45758e-12	3.93632e-11	67	160	0.41875
Breast cancer	4.96776e-12	5.25163e-11	52	105	0.495238
Pancreatic cancer	4.79295e-12	5.25449e-11	32	62	0.516129
Platelet activation	6.14497e-12	6.27211e-11	46	90	0.511111
Axon guidance	1.19554e-11	1.1796e-10	58	127	0.456693
Prolactin signaling pathway	1.56756e-11	1.44999e-10	33	57	0.578947
Retrograde endocannabinoid signaling	3.30285e-11	2.96256e-10	40	119	0.336134
Small cell lung cancer	4.8339e-11	4.20834e-10	36	74	0.486486
Cell adhesion molecules (CAMs)	9.97232e-11	8.43373e-10	49	101	0.485149
Insulin resistance	1.27025e-10	1.04443e-09	41	74	0.554054
Epstein-Barr virus infection	1.33643e-10	1.06914e-09	61	172	0.354651
AGE-RAGE signaling pathway in diabetic complications	1.43342e-10	1.11656e-09	39	76	0.513158
Prostate cancer	1.56195e-10	1.18548e-09	36	80	0.45
Ubiquitin mediated proteolysis	1.72369e-10	1.27553e-09	47	127	0.370079
Wnt signaling pathway	2.63972e-10	1.86037e-09	48	118	0.40678
Regulation of lipolysis in adipocytes	2.63136e-10	1.89971e-09	27	46	0.586957
Estrogen signaling pathway	4.26286e-10	2.93443e-09	38	77	0.493506
Adherens junction	4.54611e-10	2.99033e-09	31	63	0.492063
Neuroactive ligand-receptor interaction	4.49935e-10	3.02684e-09	75	304	0.246711
Chronic myeloid leukemia	6.90498e-10	4.34867e-09	31	62	0.5
Signaling pathways regulating pluripotency of stem cells	6.89198e-10	4.43484e-09	47	113	0.415929
Oxytocin signaling pathway	1.19422e-09	7.36436e-09	50	112	0.446429
Progesterone-mediated oocyte maturation	1.33899e-09	8.08859e-09	36	64	0.5625
mTOR signaling pathway	1.41209e-09	8.35957e-09	49	116	0.422414
Chagas disease (American trypanosomiasis)	1.58336e-09	9.1897e-09	38	85	0.447059
T cell receptor signaling pathway	1.58336e-09	9.1897e-09	38	86	0.44186
Insulin signaling pathway	1.77419e-09	9.90868e-09	46	87	0.528736
Amphetamine addiction	2.16845e-09	1.18863e-08	29	45	0.644444
Insulin secretion	3.15382e-09	1.66702e-08	33	68	0.485294
Hepatitis C	3.13657e-09	1.68804e-08	44	111	0.396396
Inflammatory mediator regulation of TRP channels	3.59044e-09	1.86451e-08	36	68	0.529412
Circadian entrainment	7.43047e-09	3.7921e-08	35	79	0.443038
Leukocyte transendothelial migration	1.47052e-08	7.37752e-08	39	75	0.52
Transcriptional misregulation in cancer	1.57348e-08	7.63525e-08	52	158	0.329114
Viral carcinogenesis	1.57288e-08	7.75954e-08	57	174	0.327586
Oocyte meiosis	1.65809e-08	7.91604e-08	40	79	0.506329
Thyroid hormone synthesis	2.20081e-08	1.03403e-07	29	52	0.557692
Morphine addiction	2.31281e-08	1.03726e-07	33	64	0.515625
Glioma	2.27943e-08	1.05424e-07	27	54	0.5
Renal cell carcinoma	2.27943e-08	1.05424e-07	27	56	0.482143
Toxoplasmosis	2.51429e-08	1.11079e-07	39	95	0.410526
Non-small cell lung cancer	4.68095e-08	2.03759e-07	24	56	0.428571
Fc epsilon RI signaling pathway	4.84217e-08	2.07722e-07	27	47	0.574468
Herpes simplex infection	5.28856e-08	2.23631e-07	52	147	0.353741
Phosphatidylinositol signaling system	6.76399e-08	2.81992e-07	34	55	0.618182
Aldosterone synthesis and secretion	7.93338e-08	3.2615e-07	30	65	0.461538
GnRH signaling pathway	8.70543e-08	3.52987e-07	32	64	0.5
Phospholipase D signaling pathway	8.8247e-08	3.52988e-07	43	105	0.409524
Chemokine signaling pathway	9.4181e-08	3.71701e-07	52	159	0.327044
Bacterial invasion of epithelial cells	9.90365e-08	3.85721e-07	27	74	0.364865
Colorectal cancer	1.0574e-07	4.06481e-07	25	72	0.347222
Apoptosis	1.32965e-07	4.98198e-07	42	109	0.385321
GABAergic synapse	1.3181e-07	5.00202e-07	31	68	0.455882
Long-term potentiation	1.4776e-07	5.46712e-07	26	43	0.604651
Osteoclast differentiation	1.92598e-07	7.03815e-07	40	99	0.40404
Longevity regulating pathway - multiple species	2.20166e-07	7.94746e-07	25	58	0.431034
Glutamatergic synapse	2.43285e-07	8.67619e-07	36	85	0.423529
Choline metabolism in cancer	3.06169e-07	1.07888e-06	33	61	0.540984
TGF-beta signaling pathway	4.06176e-07	1.41445e-06	29	83	0.349398
Gastric acid secretion	5.10855e-07	1.75829e-06	27	49	0.55102
Melanoma	5.64163e-07	1.91945e-06	26	50	0.52
Central carbon metabolism in cancer	6.15268e-07	2.06954e-06	25	47	0.531915
HIF-1 signaling pathway	6.60616e-07	2.1971e-06	33	76	0.434211
Tight junction	7.12409e-07	2.31729e-06	40	101	0.39604
Endocrine and other factor-regulated calcium reabsorption	7.07972e-07	2.32844e-06	20	32	0.625
Lysosome	8.25915e-07	2.65729e-06	37	103	0.359223
Epithelial cell signaling in Helicobacter pylori infection	8.51306e-07	2.70953e-06	25	91	0.274725
mRNA surveillance pathway	1.07051e-06	3.37097e-06	30	59	0.508475
Melanogenesis	1.28168e-06	3.99345e-06	32	67	0.477612
Fc gamma R-mediated phagocytosis	1.38904e-06	4.28287e-06	30	62	0.483871
Glucagon signaling pathway	1.63278e-06	4.9825e-06	32	57	0.561404
SNARE interactions in vesicular transport	1.81154e-06	5.47159e-06	16	35	0.457143
Tuberculosis	1.93748e-06	5.79287e-06	47	131	0.358779
Hedgehog signaling pathway	2.31264e-06	6.84541e-06	19	36	0.527778
Influenza A	2.83753e-06	8.31593e-06	46	127	0.362205
VEGF signaling pathway	4.03762e-06	1.1717e-05	22	39	0.564103
Shigellosis	4.94464e-06	1.42098e-05	23	65	0.353846
Adipocytokine signaling pathway	5.82475e-06	1.65781e-05	24	53	0.45283
Acute myeloid leukemia	6.10391e-06	1.72072e-05	21	56	0.375
Cocaine addiction	7.06195e-06	1.97202e-05	19	38	0.5
Viral myocarditis	8.38107e-06	2.3185e-05	21	39	0.538462
Vascular smooth muscle contraction	9.78161e-06	2.68089e-05	34	94	0.361702
RNA degradation	1.12386e-05	3.05195e-05	25	79	0.316456
Toll-like receptor signaling pathway	1.18744e-05	3.19529e-05	31	76	0.407895
Endometrial cancer	1.92597e-05	5.13592e-05	19	45	0.422222
Dilated cardiomyopathy	2.06403e-05	5.45494e-05	27	87	0.310345
Pancreatic secretion	3.26486e-05	8.47718e-05	28	69	0.405797
Serotonergic synapse	3.2408e-05	8.48918e-05	31	85	0.364706
Cell cycle	5.30944e-05	0.00013666	33	110	0.3
Amyotrophic lateral sclerosis (ALS)	5.42348e-05	0.000138392	18	43	0.418605
Salivary secretion	7.3685e-05	0.000186417	26	63	0.412698
Fanconi anemia pathway	9.66317e-05	0.000242398	18	54	0.333333
B cell receptor signaling pathway	0.000104236	0.000257115	22	58	0.37931
Th17 cell differentiation	0.000103771	0.000258119	29	86	0.337209
ECM-receptor interaction	0.000109898	0.000268841	24	65	0.369231
Apoptosis - multiple species	0.000113439	0.000275229	13	39	0.333333
Protein processing in endoplasmic reticulum	0.000129207	0.000310937	39	140	0.278571
Gap junction	0.000135341	0.000323072	25	60	0.416667
Long-term depression	0.000140367	0.000332389	19	45	0.422222
p53 signaling pathway	0.000158159	0.000368623	21	66	0.318182
NOD-like receptor signaling pathway	0.00015755	0.000370117	40	139	0.28777
Purine metabolism	0.000180125	0.000416539	40	208	0.192308
Renin secretion	0.000190823	0.000437857	20	50	0.4
Sphingolipid metabolism	0.000226167	0.000514965	16	43	0.372093
Inositol phosphate metabolism	0.00024654	0.000552847	21	74	0.283784
Salmonella infection	0.000246318	0.000556566	24	82	0.292683
Mineral absorption	0.000253635	0.000560268	17	32	0.53125
Aldosterone-regulated sodium reabsorption	0.000294817	0.000646414	14	26	0.538462
Measles	0.000306188	0.000666409	33	117	0.282051
Alcoholism	0.000314333	0.000679143	41	86	0.476744
Hypertrophic cardiomyopathy (HCM)	0.000367831	0.000783295	23	79	0.291139
Mannose type O-glycan biosynthesis	0.000366267	0.000785616	10	21	0.47619
RIG-I-like receptor signaling pathway	0.000565453	0.00119553	20	53	0.377358
Nucleotide excision repair	0.000595822	0.0012508	15	47	0.319149
Pyrimidine metabolism	0.000652854	0.00136088	26	99	0.262626
Jak-STAT signaling pathway	0.000704582	0.00145844	36	138	0.26087
Th1 and Th2 cell differentiation	0.000726222	0.00149279	24	67	0.358209
Arrhythmogenic right ventricular cardiomyopathy (ARVC)	0.000838753	0.00171221	20	68	0.294118
PPAR signaling pathway	0.000838753	0.00171221	20	63	0.31746
Type II diabetes mellitus	0.000983278	0.00196656	15	37	0.405405
Cardiac muscle contraction	0.000982023	0.00197741	21	66	0.318182
Glycerophospholipid metabolism	0.00100964	0.00200573	24	110	0.218182
NF-kappa B signaling pathway	0.00100964	0.00200573	24	95	0.252632
Circadian rhythm	0.00106266	0.0020831	11	24	0.458333
Homologous recombination	0.00108068	0.00210448	13	72	0.180556
Non-alcoholic fatty liver disease (NAFLD)	0.00121477	0.00235014	34	124	0.274194
Protein digestion and absorption	0.00125646	0.00241501	23	59	0.389831
Glycerolipid metabolism	0.00129053	0.0024645	17	86	0.197674
Hematopoietic cell lineage	0.00138394	0.00262594	24	80	0.3
Nicotine addiction	0.001409	0.00265646	13	27	0.481481
Basal transcription factors	0.00150764	0.00282444	14	36	0.388889
Glycosphingolipid biosynthesis - lacto and neolacto series	0.00163455	0.00304294	10	27	0.37037
RNA transport	0.00179621	0.00332299	36	138	0.26087
Bile secretion	0.00181292	0.00333307	19	61	0.311475
Antigen processing and presentation	0.00205877	0.0037617	20	41	0.487805
Dorso-ventral axis formation	0.00224378	0.00407459	10	28	0.357143
Vitamin digestion and absorption	0.00251915	0.00454676	9	21	0.428571
Notch signaling pathway	0.00296804	0.00532448	14	33	0.424242
Thyroid cancer	0.00302277	0.00539	10	34	0.294118
Ovarian steroidogenesis	0.00365702	0.00644332	14	39	0.358974
Vasopressin-regulated water reabsorption	0.00365247	0.00647384	13	33	0.393939
Spliceosome	0.00391285	0.00685328	29	122	0.237705
Alanine, aspartate and glutamate metabolism	0.00432519	0.00753092	11	70	0.157143
Primary immunodeficiency	0.00549464	0.00951119	11	37	0.297297
Carbohydrate digestion and absorption	0.00555494	0.00955966	13	21	0.619048
Proximal tubule bicarbonate reclamation	0.00734773	0.0125718	8	14	0.571429
Amoebiasis	0.00754073	0.0128279	22	87	0.252874
Hippo signaling pathway -multiple species	0.00812723	0.0137466	9	25	0.36
Natural killer cell mediated cytotoxicity	0.0083153	0.0139848	28	82	0.341463
One carbon pool by folate	0.00845727	0.0141432	7	36	0.194444
Lysine degradation	0.00875185	0.0145536	15	86	0.174419
Folate biosynthesis	0.00933819	0.0154419	6	80	0.075
Glycosphingolipid biosynthesis - globo and isoglobo series	0.00933819	0.0154419	6	15	0.4
Alzheimer,s disease	0.00971029	0.0158798	34	143	0.237762
Legionellosis	0.0109897	0.0178734	14	69	0.202899
Cysteine and methionine metabolism	0.0123145	0.0199185	12	113	0.106195
Bladder cancer	0.0154879	0.0249153	11	38	0.289474
Synaptic vesicle cycle	0.0161052	0.0257683	15	55	0.272727
Other types of O-glycan biosynthesis	0.0200226	0.0316935	7	26	0.269231
Pertussis	0.0199214	0.0317029	17	79	0.21519
Amino sugar and nucleotide sugar metabolism	0.0205026	0.0322807	12	156	0.0769231
Huntington,s disease	0.0209107	0.032749	36	149	0.241611
Type I diabetes mellitus	0.0220042	0.0342802	11	25	0.44
Peroxisome	0.0228728	0.0354469	18	73	0.246575
Rheumatoid arthritis	0.0230987	0.0356105	19	67	0.283582
Pantothenate and CoA biosynthesis	0.0244008	0.037423	6	38	0.157895
Biosynthesis of unsaturated fatty acids	0.0255674	0.03881	7	32	0.21875
Nicotinate and nicotinamide metabolism	0.0254656	0.0388547	8	96	0.0833333
Complement and coagulation cascades	0.0284169	0.0429153	17	78	0.217949
Vibrio cholerae infection	0.0321684	0.0483342	12	49	0.244898

## Sheet: Plan2
Pathway Name	p-value	q-value (FDR: BH-method)	Total of genes				ene \ Pathway	Total genes:
Pathways in cancer	1.3229e-22	3.91578e-20	136
cAMP signaling pathway	2.13705e-16	3.16283e-14	80
MAPK signaling pathway	7.31594e-16	7.21839e-14	92
Adrenergic signaling in cardiomyocytes	2.87713e-14	2.12908e-12	64
Proteoglycans in cancer	1.52532e-13	9.02989e-12	76
Endocytosis	6.05749e-13	2.98836e-11	88
Ras signaling pathway	1.75621e-12	7.42626e-11	80
Longevity regulating pathway	2.46145e-10	9.10737e-09	44
MicroRNAs in cancer	3.11373e-10	1.02407e-08	58				Neuroactive ligand-receptor interaction	75
Rap1 signaling pathway	6.73265e-10	1.81169e-08	72
cGMP-PKG signaling pathway	6.58899e-10	1.95034e-08	62
PI3K-Akt signaling pathway	3.84953e-09	8.76508e-08	97				Regulation of actin cytoskeleton	67
Focal adhesion	3.59848e-09	8.87625e-08	68
Sphingolipid signaling pathway	5.0142e-09	1.06015e-07	49
Dopaminergic synapse	1.02277e-08	2.01827e-07	51
FoxO signaling pathway	2.08047e-08	3.84887e-07	51				Epstein-Barr virus infection	61
Calcium signaling pathway	3.34066e-08	5.81668e-07	62				Axon guidance	58
ErbB signaling pathway	5.40961e-08	8.8958e-07	39
AMPK signaling pathway	6.86174e-08	1.06899e-06	48				Viral carcinogenesis	57
Hippo signaling pathway	7.80897e-08	1.15573e-06	55
Hepatitis B	1.30527e-07	1.83981e-06	53
Neurotrophin signaling pathway	1.45526e-07	1.95799e-06	47
Thyroid hormone signaling pathway	2.16435e-07	2.78542e-06	46				Chemokine signaling pathway	52
TNF signaling pathway	2.29346e-07	2.8286e-06	44				Herpes simplex infection	52
Cholinergic synapse	3.31781e-07	3.92829e-06	44				Transcriptional misregulation in cancer	52
Regulation of actin cytoskeleton	3.45758e-07	3.93632e-06	67
Breast cancer	4.96776e-07	5.25163e-06	52
Pancreatic cancer	4.79295e-07	5.25449e-06	32
Platelet activation	6.14497e-07	6.27211e-06	46				Oxytocin signaling pathway	50
Axon guidance	1.19554e-06	1.1796e-05	58				Sphingolipid signaling pathway	49
HTLV-I infection	1.38259e-06	1.32015e-05	75				mTOR signaling pathway	49
Prolactin signaling pathway	1.56756e-06	1.44999e-05	33				AMPK signaling pathway	48
Retrograde endocannabinoid signaling	3.30285e-06	2.96256e-05	40				Wnt signaling pathway	48
Small cell lung cancer	4.8339e-06	4.20834e-05	36				Neurotrophin signaling pathway	47
Cell adhesion molecules (CAMs)	9.97232e-06	8.43373e-05	49
Insulin resistance	1.27025e-05	0.000104443	41				Tuberculosis	47
Epstein-Barr virus infection	1.33643e-05	0.000106914	61				Ubiquitin mediated proteolysis	47
AGE-RAGE signaling pathway in diabetic complications	1.43342e-05	0.000111656	39				Influenza A	46
Prostate cancer	1.56195e-05	0.000118548	36				Insulin signaling pathway	46
Ubiquitin mediated proteolysis	1.72369e-05	0.000127553	47				Platelet activation	46
Wnt signaling pathway	2.63972e-05	0.000186037	48				Thyroid hormone signaling pathway	46
Regulation of lipolysis in adipocytes	2.63136e-05	0.000189971	27				Cholinergic synapse	44
Estrogen signaling pathway	4.26286e-05	0.000293443	38				Hepatitis C	44
Adherens junction	4.54611e-05	0.000299033	31				Longevity regulating pathway	44
Neuroactive ligand-receptor interaction	4.49935e-05	0.000302684	75				TNF signaling pathway	44
Chronic myeloid leukemia	6.90498e-05	0.000434867	31				Phospholipase D signaling pathway	43
Signaling pathways regulating pluripotency of stem cells	6.89198e-05	0.000443484	47				Apoptosis	42
Oxytocin signaling pathway	0.000119422	0.000736436	50				Alcoholism	41
Progesterone-mediated oocyte maturation	0.000133899	0.000808859	36				Insulin resistance	41
mTOR signaling pathway	0.000141209	0.000835957	49				NOD-like receptor signaling pathway	40
Chagas disease (American trypanosomiasis)	0.000158336	0.00091897	38				Oocyte meiosis	40
T cell receptor signaling pathway	0.000158336	0.00091897	38				Osteoclast differentiation	40
Insulin signaling pathway	0.000177419	0.000990868	46				Purine metabolism	40
Amphetamine addiction	0.000216845	0.00118863	29				Retrograde endocannabinoid signaling	40
Insulin secretion	0.000315382	0.00166702	33				Tight junction	40
Hepatitis C	0.000313657	0.00168804	44				AGE-RAGE signaling pathway in diabetic complications	39
Inflammatory mediator regulation of TRP channels	0.000359044	0.00186451	36				ErbB signaling pathway	39
Circadian entrainment	0.000743047	0.0037921	35				Leukocyte transendothelial migration	39
Leukocyte transendothelial migration	0.00147052	0.00737752	39				Protein processing in endoplasmic reticulum	39
Transcriptional misregulation in cancer	0.00157348	0.00763525	52				Toxoplasmosis	39
Viral carcinogenesis	0.00157288	0.00775954	57				Chagas disease (American trypanosomiasis)	38
Oocyte meiosis	0.00165809	0.00791604	40				Estrogen signaling pathway	38
Thyroid hormone synthesis	0.00220081	0.0103403	29				T cell receptor signaling pathway	38
Morphine addiction	0.00231281	0.0103726	33				Lysosome	37
Glioma	0.00227943	0.0105424	27				RNA transport	36
Renal cell carcinoma	0.00227943	0.0105424	27				Glutamatergic synapse	36
Toxoplasmosis	0.00251429	0.0111079	39				Huntington,s disease	36
Non-small cell lung cancer	0.00468095	0.0203759	24				Inflammatory mediator regulation of TRP channels	36
Fc epsilon RI signaling pathway	0.00484217	0.0207722	27				Jak-STAT signaling pathway	36
Herpes simplex infection	0.00528856	0.0223631	52				Progesterone-mediated oocyte maturation	36
Phosphatidylinositol signaling system	0.00676399	0.0281992	34				Prostate cancer	36
Aldosterone synthesis and secretion	0.00793338	0.032615	30				Small cell lung cancer	36
GnRH signaling pathway	0.00870543	0.0352987	32				Circadian entrainment	35
Phospholipase D signaling pathway	0.0088247	0.0352988	43				Alzheimer,s disease	34
Chemokine signaling pathway	0.0094181	0.0371701	52				Non-alcoholic fatty liver disease (NAFLD)	34
Bacterial invasion of epithelial cells	0.00990365	0.0385721	27				Phosphatidylinositol signaling system	34
Colorectal cancer	0.010574	0.0406481	25				Vascular smooth muscle contraction	34
Apoptosis	0.0132965	0.0498198	42				Cell cycle	33
GABAergic synapse	0.013181	0.0500202	31
Long-term potentiation	0.014776	0.0546712	26				HIF-1 signaling pathway	33
Osteoclast differentiation	0.0192598	0.0703815	40				Insulin secretion	33
Longevity regulating pathway - multiple species	0.0220166	0.0794746	25				Measles	33
Glutamatergic synapse	0.0243285	0.0867619	36				Morphine addiction	33
Choline metabolism in cancer	0.0306169	0.107888	33				Prolactin signaling pathway	33
TGF-beta signaling pathway	0.0406176	0.141445	29				Chronic myeloid leukemia	31
Gastric acid secretion	0.0510855	0.175829	27				Glucagon signaling pathway	32
Melanoma	0.0564163	0.191945	26				GnRH signaling pathway	32
Central carbon metabolism in cancer	0.0615268	0.206954	25
HIF-1 signaling pathway	0.0660616	0.21971	33				Pancreatic cancer	32
Tight junction	0.0712409	0.231729	40				Adherens junction	31
Endocrine and other factor-regulated calcium reabsorption	0.0707972	0.232844	20				GABAergic synapse	31
Lysosome	0.0825915	0.265729	37				Serotonergic synapse	31
Epithelial cell signaling in Helicobacter pylori infection	0.0851306	0.270953	25				Toll-like receptor signaling pathway	31
mRNA surveillance pathway	0.107051	0.337097	30				Aldosterone synthesis and secretion	30
Melanogenesis	0.128168	0.399345	32				Fc gamma R-mediated phagocytosis	30
Fc gamma R-mediated phagocytosis	0.138904	0.428287	30
Glucagon signaling pathway	0.163278	0.49825	32				Amphetamine addiction	29
SNARE interactions in vesicular transport	0.181154	0.547159	16				Spliceosome	29
Tuberculosis	0.193748	0.579287	47				TGF-beta signaling pathway	29
Hedgehog signaling pathway	0.231264	0.684541	19				Th17 cell differentiation	29
Influenza A	0.283753	0.831593	46				Thyroid hormone synthesis	29
VEGF signaling pathway	0.403762	1.1717	22				Natural killer cell mediated cytotoxicity	28
Shigellosis	0.494464	1.42098	23				Pancreatic secretion	28
Adipocytokine signaling pathway	0.582475	1.65781	24				Bacterial invasion of epithelial cells	27
Acute myeloid leukemia	0.610391	1.72072	21				Dilated cardiomyopathy	27
Cocaine addiction	0.706195	1.97202	19				Fc epsilon RI signaling pathway	27
Viral myocarditis	0.838107	2.3185	21				Gastric acid secretion	27
Vascular smooth muscle contraction	0.978161	2.68089	34				Glioma	27
RNA degradation	1.12386	3.05195	25				Regulation of lipolysis in adipocytes	27
Toll-like receptor signaling pathway	1.18744	3.19529	31				Renal cell carcinoma	27
Endometrial cancer	1.92597	5.13592	19				Long-term potentiation	26
Dilated cardiomyopathy	2.06403	5.45494	27				Melanoma	26
Pancreatic secretion	3.26486	8.47718	28				Pyrimidine metabolism	26
Serotonergic synapse	3.2408	8.48918	31				Salivary secretion	26
Cell cycle	5.30944	13.666	33				Central carbon metabolism in cancer	25
Amyotrophic lateral sclerosis (ALS)	5.42348	13.8392	18				Colorectal cancer	25
Salivary secretion	7.3685	18.6417	26				Epithelial cell signaling in Helicobacter pylori infection	25
Fanconi anemia pathway	9.66317	24.2398	18				Gap junction	25
B cell receptor signaling pathway	10.4236	25.7115	22				Longevity regulating pathway - multiple species	25
Th17 cell differentiation	10.3771	25.8119	29				RNA degradation	25
ECM-receptor interaction	10.9898	26.8841	24				Adipocytokine signaling pathway	24
Apoptosis - multiple species	11.3439	27.5229	13				ECM-receptor interaction	24
Protein processing in endoplasmic reticulum	12.9207	31.0937	39				Glycerophospholipid metabolism	24
Gap junction	13.5341	32.3072	25				Hematopoietic cell lineage	24
Long-term depression	14.0367	33.2389	19				NF-kappa B signaling pathway	24
p53 signaling pathway	15.8159	36.8623	21				Non-small cell lung cancer	24
NOD-like receptor signaling pathway	15.755	37.0117	40				Salmonella infection	24
Purine metabolism	18.0125	41.6539	40				Th1 and Th2 cell differentiation	24
Renin secretion	19.0823	43.7857	20				Hypertrophic cardiomyopathy (HCM)	23
Sphingolipid metabolism	22.6167	51.4965	16				Protein digestion and absorption	23
Mucin type O-glycan biosynthesis	24.7352	55.0498	12				Shigellosis	23
Inositol phosphate metabolism	24.654	55.2847	21				Amoebiasis	22
Salmonella infection	24.6318	55.6566	24				B cell receptor signaling pathway	22
Mineral absorption	25.3635	56.0268	17				VEGF signaling pathway	22
Aldosterone-regulated sodium reabsorption	29.4817	64.6414	14				Acute myeloid leukemia	21
Measles	30.6188	66.6409	33				Cardiac muscle contraction	21
Alcoholism	31.4333	67.9143	41				Inositol phosphate metabolism	21
Hypertrophic cardiomyopathy (HCM)	36.7831	78.3295	23				Viral myocarditis	21
Mannose type O-glycan biosynthesis	36.6267	78.5616	10				p53 signaling pathway	21
RIG-I-like receptor signaling pathway	56.5453	119.553	20				Antigen processing and presentation	20
Nucleotide excision repair	59.5822	125.08	15				Arrhythmogenic right ventricular cardiomyopathy (ARVC)	20
Pyrimidine metabolism	65.2854	136.088	26				Endocrine and other factor-regulated calcium reabsorption	20
Jak-STAT signaling pathway	70.4582	145.844	36				PPAR signaling pathway	20
Th1 and Th2 cell differentiation	72.6222	149.279	24				RIG-I-like receptor signaling pathway	20
Arrhythmogenic right ventricular cardiomyopathy (ARVC)	83.8753	171.221	20				Renin secretion	20
PPAR signaling pathway	83.8753	171.221	20				Bile secretion	19
Type II diabetes mellitus	98.3278	196.656	15				Cocaine addiction	19
Cardiac muscle contraction	98.2023	197.741	21				Endometrial cancer	19
Glycerophospholipid metabolism	100.964	200.573	24				Hedgehog signaling pathway	19
NF-kappa B signaling pathway	100.964	200.573	24				Long-term depression	19
Circadian rhythm	106.266	208.31	11				Rheumatoid arthritis	19
Homologous recombination	108.068	210.448	13				Amyotrophic lateral sclerosis (ALS)	18
Non-alcoholic fatty liver disease (NAFLD)	121.477	235.014	34				Fanconi anemia pathway	18
Protein digestion and absorption	125.646	241.501	23				Peroxisome	18
Glycerolipid metabolism	129.053	246.45	17				Complement and coagulation cascades	17
Hematopoietic cell lineage	138.394	262.594	24				Glycerolipid metabolism	17
Nicotine addiction	140.9	265.646	13				Mineral absorption	17
Basal transcription factors	150.764	282.444	14				Pertussis	17
Glycosphingolipid biosynthesis - lacto and neolacto series	163.455	304.294	10				SNARE interactions in vesicular transport	16
RNA transport	179.621	332.299	36				Sphingolipid metabolism	16
Bile secretion	181.292	333.307	19				Lysine degradation	15
Antigen processing and presentation	205.877	376.17	20				Nucleotide excision repair	15
Dorso-ventral axis formation	224.378	407.459	10				Synaptic vesicle cycle	15
Vitamin digestion and absorption	251.915	454.676	9				Type II diabetes mellitus	15
Notch signaling pathway	296.804	532.448	14				Aldosterone-regulated sodium reabsorption	14
Thyroid cancer	302.277	539	10				Basal transcription factors	14
Ovarian steroidogenesis	365.702	644.332	14				Legionellosis	14
Vasopressin-regulated water reabsorption	365.247	647.384	13				Notch signaling pathway	14
Spliceosome	391.285	685.328	29				Ovarian steroidogenesis	14
Alanine, aspartate and glutamate metabolism	432.519	753.092	11				Apoptosis - multiple species	13
Primary immunodeficiency	549.464	951.119	11				Carbohydrate digestion and absorption	13
Carbohydrate digestion and absorption	555.494	955.966	13				Homologous recombination	13
Proximal tubule bicarbonate reclamation	734.773	1257.18	8				Nicotine addiction	13
Amoebiasis	754.073	1282.79	22				Vasopressin-regulated water reabsorption	13
Hippo signaling pathway -multiple species	812.723	1374.66	9				Amino sugar and nucleotide sugar metabolism	12
Natural killer cell mediated cytotoxicity	831.53	1398.48	28				Cysteine and methionine metabolism	12
One carbon pool by folate	845.727	1414.32	7				Mucin type O-glycan biosynthesis	12
Lysine degradation	875.185	1455.36	15				Vibrio cholerae infection	12
Folate biosynthesis	933.819	1544.19	6				Alanine, aspartate and glutamate metabolism	11
Glycosphingolipid biosynthesis - globo and isoglobo series	933.819	1544.19	6
Alzheimer,s disease	971.029	1587.98	34				Circadian rhythm	11
Legionellosis	1098.97	1787.34	14				Primary immunodeficiency	11
Cysteine and methionine metabolism	1231.45	1991.85	12
Bladder cancer	1548.79	2491.53	11				Dorso-ventral axis formation	10
Synaptic vesicle cycle	1610.52	2576.83	15				Glycosphingolipid biosynthesis - lacto and neolacto series	10
Other types of O-glycan biosynthesis	2002.26	3169.35	7				Mannose type O-glycan biosynthesis	10
Pertussis	1992.14	3170.29	17				Thyroid cancer	10
Amino sugar and nucleotide sugar metabolism	2050.26	3228.07	12				Hippo signaling pathway -multiple species	9
Huntington,s disease	2091.07	3274.9	36				Vitamin digestion and absorption	9
Type I diabetes mellitus	2200.42	3428.02	11
Peroxisome	2287.28	3544.69	18				Proximal tubule bicarbonate reclamation	8
Rheumatoid arthritis	2309.87	3561.05	19
Pantothenate and CoA biosynthesis	2440.08	3742.3	6				Folate biosynthesis	6
Biosynthesis of unsaturated fatty acids	2556.74	3881	7				One carbon pool by folate	7
Nicotinate and nicotinamide metabolism	2546.56	3885.47	8
Complement and coagulation cascades	2841.69	4291.53	17				Glycosphingolipid biosynthesis - globo and isoglobo series	6
Vibrio cholerae infection	3216.84	4833.42	12

## Sheet: Plan4
	p-value	q-value (FDR: BH-method)
Pathways in cancer	1.3229e-27	3.91578e-25
cAMP signaling pathway	2.13705e-21	3.16283e-19
MAPK signaling pathway	7.31594e-21	7.21839e-19
Adrenergic signaling in cardiomyocytes	2.87713e-19	2.12908e-17
Proteoglycans in cancer	1.52532e-18	9.02989e-17
Endocytosis	6.05749e-18	2.98836e-16
Ras signaling pathway	1.75621e-17	7.42626e-16
Longevity regulating pathway	2.46145e-15	9.10737e-14
MicroRNAs in cancer	3.11373e-15	1.02407e-13
Rap1 signaling pathway	6.73265e-15	1.81169e-13
cGMP-PKG signaling pathway	6.58899e-15	1.95034e-13
PI3K-Akt signaling pathway	3.84953e-14	8.76508e-13
Focal adhesion	3.59848e-14	8.87625e-13
Sphingolipid signaling pathway	5.0142e-14	1.06015e-12
Dopaminergic synapse	1.02277e-13	2.01827e-12
FoxO signaling pathway	2.08047e-13	3.84887e-12
Calcium signaling pathway	3.34066e-13	5.81668e-12
ErbB signaling pathway	5.40961e-13	8.8958e-12
AMPK signaling pathway	6.86174e-13	1.06899e-11
Hippo signaling pathway	7.80897e-13	1.15573e-11
Hepatitis B	1.30527e-12	1.83981e-11
Neurotrophin signaling pathway	1.45526e-12	1.95799e-11
Thyroid hormone signaling pathway	2.16435e-12	2.78542e-11
TNF signaling pathway	2.29346e-12	2.8286e-11
Cholinergic synapse	3.31781e-12	3.92829e-11
Regulation of actin cytoskeleton	3.45758e-12	3.93632e-11
Breast cancer	4.96776e-12	5.25163e-11
Pancreatic cancer	4.79295e-12	5.25449e-11
Platelet activation	6.14497e-12	6.27211e-11
Axon guidance	1.19554e-11	1.1796e-10
HTLV-I infection	1.38259e-11	1.32015e-10
Prolactin signaling pathway	1.56756e-11	1.44999e-10
Retrograde endocannabinoid signaling	3.30285e-11	2.96256e-10
Small cell lung cancer	4.8339e-11	4.20834e-10
Cell adhesion molecules (CAMs)	9.97232e-11	8.43373e-10
Insulin resistance	1.27025e-10	1.04443e-09
Epstein-Barr virus infection	1.33643e-10	1.06914e-09
AGE-RAGE signaling pathway in diabetic complications	1.43342e-10	1.11656e-09
Prostate cancer	1.56195e-10	1.18548e-09
Ubiquitin mediated proteolysis	1.72369e-10	1.27553e-09
Wnt signaling pathway	2.63972e-10	1.86037e-09
Regulation of lipolysis in adipocytes	2.63136e-10	1.89971e-09
Estrogen signaling pathway	4.26286e-10	2.93443e-09
Adherens junction	4.54611e-10	2.99033e-09
Neuroactive ligand-receptor interaction	4.49935e-10	3.02684e-09
Chronic myeloid leukemia	6.90498e-10	4.34867e-09
Signaling pathways regulating pluripotency of stem cells	6.89198e-10	4.43484e-09
Oxytocin signaling pathway	1.19422e-09	7.36436e-09
Progesterone-mediated oocyte maturation	1.33899e-09	8.08859e-09
mTOR signaling pathway	1.41209e-09	8.35957e-09
Chagas disease (American trypanosomiasis)	1.58336e-09	9.1897e-09
T cell receptor signaling pathway	1.58336e-09	9.1897e-09
Insulin signaling pathway	1.77419e-09	9.90868e-09
Amphetamine addiction	2.16845e-09	1.18863e-08
Insulin secretion	3.15382e-09	1.66702e-08
Hepatitis C	3.13657e-09	1.68804e-08
Inflammatory mediator regulation of TRP channels	3.59044e-09	1.86451e-08
Circadian entrainment	7.43047e-09	3.7921e-08
Leukocyte transendothelial migration	1.47052e-08	7.37752e-08
Transcriptional misregulation in cancer	1.57348e-08	7.63525e-08
Viral carcinogenesis	1.57288e-08	7.75954e-08
Oocyte meiosis	1.65809e-08	7.91604e-08
Thyroid hormone synthesis	2.20081e-08	1.03403e-07
Morphine addiction	2.31281e-08	1.03726e-07
Glioma	2.27943e-08	1.05424e-07
Renal cell carcinoma	2.27943e-08	1.05424e-07
Toxoplasmosis	2.51429e-08	1.11079e-07
Non-small cell lung cancer	4.68095e-08	2.03759e-07
Fc epsilon RI signaling pathway	4.84217e-08	2.07722e-07
Herpes simplex infection	5.28856e-08	2.23631e-07
Phosphatidylinositol signaling system	6.76399e-08	2.81992e-07
Aldosterone synthesis and secretion	7.93338e-08	3.2615e-07
GnRH signaling pathway	8.70543e-08	3.52987e-07
Phospholipase D signaling pathway	8.8247e-08	3.52988e-07
Chemokine signaling pathway	9.4181e-08	3.71701e-07
Bacterial invasion of epithelial cells	9.90365e-08	3.85721e-07
Colorectal cancer	1.0574e-07	4.06481e-07
Apoptosis	1.32965e-07	4.98198e-07
GABAergic synapse	1.3181e-07	5.00202e-07
Long-term potentiation	1.4776e-07	5.46712e-07
Osteoclast differentiation	1.92598e-07	7.03815e-07
Longevity regulating pathway - multiple species	2.20166e-07	7.94746e-07
Glutamatergic synapse	2.43285e-07	8.67619e-07
Choline metabolism in cancer	3.06169e-07	1.07888e-06
TGF-beta signaling pathway	4.06176e-07	1.41445e-06
Gastric acid secretion	5.10855e-07	1.75829e-06
Melanoma	5.64163e-07	1.91945e-06
Central carbon metabolism in cancer	6.15268e-07	2.06954e-06
HIF-1 signaling pathway	6.60616e-07	2.1971e-06
Tight junction	7.12409e-07	2.31729e-06
Endocrine and other factor-regulated calcium reabsorption	7.07972e-07	2.32844e-06
Lysosome	8.25915e-07	2.65729e-06
Epithelial cell signaling in Helicobacter pylori infection	8.51306e-07	2.70953e-06
mRNA surveillance pathway	1.07051e-06	3.37097e-06
Melanogenesis	1.28168e-06	3.99345e-06
Fc gamma R-mediated phagocytosis	1.38904e-06	4.28287e-06
Glucagon signaling pathway	1.63278e-06	4.9825e-06
SNARE interactions in vesicular transport	1.81154e-06	5.47159e-06
Tuberculosis	1.93748e-06	5.79287e-06
Hedgehog signaling pathway	2.31264e-06	6.84541e-06
Influenza A	2.83753e-06	8.31593e-06
VEGF signaling pathway	4.03762e-06	1.1717e-05
Shigellosis	4.94464e-06	1.42098e-05
Adipocytokine signaling pathway	5.82475e-06	1.65781e-05
Acute myeloid leukemia	6.10391e-06	1.72072e-05
Cocaine addiction	7.06195e-06	1.97202e-05
Viral myocarditis	8.38107e-06	2.3185e-05
Vascular smooth muscle contraction	9.78161e-06	2.68089e-05
RNA degradation	1.12386e-05	3.05195e-05
Toll-like receptor signaling pathway	1.18744e-05	3.19529e-05
Endometrial cancer	1.92597e-05	5.13592e-05
Dilated cardiomyopathy	2.06403e-05	5.45494e-05
Pancreatic secretion	3.26486e-05	8.47718e-05
Serotonergic synapse	3.2408e-05	8.48918e-05
Cell cycle	5.30944e-05	0.00013666
Amyotrophic lateral sclerosis (ALS)	5.42348e-05	0.000138392
Salivary secretion	7.3685e-05	0.000186417
Fanconi anemia pathway	9.66317e-05	0.000242398
B cell receptor signaling pathway	0.000104236	0.000257115
Th17 cell differentiation	0.000103771	0.000258119
ECM-receptor interaction	0.000109898	0.000268841
Apoptosis - multiple species	0.000113439	0.000275229
Protein processing in endoplasmic reticulum	0.000129207	0.000310937
Gap junction	0.000135341	0.000323072
Long-term depression	0.000140367	0.000332389
p53 signaling pathway	0.000158159	0.000368623
NOD-like receptor signaling pathway	0.00015755	0.000370117
Purine metabolism	0.000180125	0.000416539
Renin secretion	0.000190823	0.000437857
Sphingolipid metabolism	0.000226167	0.000514965
Mucin type O-glycan biosynthesis	0.000247352	0.000550498
Inositol phosphate metabolism	0.00024654	0.000552847
Salmonella infection	0.000246318	0.000556566
Mineral absorption	0.000253635	0.000560268
Aldosterone-regulated sodium reabsorption	0.000294817	0.000646414
Measles	0.000306188	0.000666409
Alcoholism	0.000314333	0.000679143
Hypertrophic cardiomyopathy (HCM)	0.000367831	0.000783295
Mannose type O-glycan biosynthesis	0.000366267	0.000785616
RIG-I-like receptor signaling pathway	0.000565453	0.00119553
Nucleotide excision repair	0.000595822	0.0012508
Pyrimidine metabolism	0.000652854	0.00136088
Jak-STAT signaling pathway	0.000704582	0.00145844
Th1 and Th2 cell differentiation	0.000726222	0.00149279
Arrhythmogenic right ventricular cardiomyopathy (ARVC)	0.000838753	0.00171221
PPAR signaling pathway	0.000838753	0.00171221
Type II diabetes mellitus	0.000983278	0.00196656
Cardiac muscle contraction	0.000982023	0.00197741
Glycerophospholipid metabolism	0.00100964	0.00200573
NF-kappa B signaling pathway	0.00100964	0.00200573
Circadian rhythm	0.00106266	0.0020831
Homologous recombination	0.00108068	0.00210448
Non-alcoholic fatty liver disease (NAFLD)	0.00121477	0.00235014
Protein digestion and absorption	0.00125646	0.00241501
Glycerolipid metabolism	0.00129053	0.0024645
Hematopoietic cell lineage	0.00138394	0.00262594
Nicotine addiction	0.001409	0.00265646
Basal transcription factors	0.00150764	0.00282444
Glycosphingolipid biosynthesis - lacto and neolacto series	0.00163455	0.00304294
RNA transport	0.00179621	0.00332299
Bile secretion	0.00181292	0.00333307
Antigen processing and presentation	0.00205877	0.0037617
Dorso-ventral axis formation	0.00224378	0.00407459
Vitamin digestion and absorption	0.00251915	0.00454676
Notch signaling pathway	0.00296804	0.00532448
Thyroid cancer	0.00302277	0.00539
Ovarian steroidogenesis	0.00365702	0.00644332
Vasopressin-regulated water reabsorption	0.00365247	0.00647384
Spliceosome	0.00391285	0.00685328
Alanine, aspartate and glutamate metabolism	0.00432519	0.00753092
Primary immunodeficiency	0.00549464	0.00951119
Carbohydrate digestion and absorption	0.00555494	0.00955966
Proximal tubule bicarbonate reclamation	0.00734773	0.0125718
Amoebiasis	0.00754073	0.0128279
Hippo signaling pathway -multiple species	0.00812723	0.0137466
Natural killer cell mediated cytotoxicity	0.0083153	0.0139848
One carbon pool by folate	0.00845727	0.0141432
Lysine degradation	0.00875185	0.0145536
Folate biosynthesis	0.00933819	0.0154419
Glycosphingolipid biosynthesis - globo and isoglobo series	0.00933819	0.0154419
Alzheimer,s disease	0.00971029	0.0158798
Legionellosis	0.0109897	0.0178734
Cysteine and methionine metabolism	0.0123145	0.0199185
Bladder cancer	0.0154879	0.0249153
Synaptic vesicle cycle	0.0161052	0.0257683
Other types of O-glycan biosynthesis	0.0200226	0.0316935
Pertussis	0.0199214	0.0317029
Amino sugar and nucleotide sugar metabolism	0.0205026	0.0322807
Huntington,s disease	0.0209107	0.032749
Type I diabetes mellitus	0.0220042	0.0342802
Peroxisome	0.0228728	0.0354469
Rheumatoid arthritis	0.0230987	0.0356105
Pantothenate and CoA biosynthesis	0.0244008	0.037423
Biosynthesis of unsaturated fatty acids	0.0255674	0.03881
Nicotinate and nicotinamide metabolism	0.0254656	0.0388547
Complement and coagulation cascades	0.0284169	0.0429153
Vibrio cholerae infection	0.0321684	0.0483342

## Sheet: Plan1
KEGG pathway	q-value (FDR: BH-method)	Rich factor	Numero
Adrenergic signaling in cardiomyocytes	2.12908e-17	0.673684	4
Endocrine and other factor-regulated calcium reabsorption	2.32844e-06	0.625	89
Sphingolipid signaling pathway	1.06015e-12	0.620253	13
Carbohydrate digestion and absorption	0.00955966	0.619048	169
Phosphatidylinositol signaling system	2.81992e-07	0.618182	69
Dopaminergic synapse	2.01827e-12	0.614458	14
Long-term potentiation	5.46712e-07	0.604651	78
Regulation of lipolysis in adipocytes	1.89971e-09	0.586957	40
Prolactin signaling pathway	1.44999e-10	0.578947	30
Fc epsilon RI signaling pathway	2.07722e-07	0.574468	67
AMPK signaling pathway	1.06899e-11	0.571429	18
Proximal tubule bicarbonate reclamation	0.0125718	0.571429	170
ErbB signaling pathway	8.8958e-12	0.565217	17
VEGF signaling pathway	1.1717e-05	0.564103	100
Progesterone-mediated oocyte maturation	8.08859e-09	0.5625	47
Glucagon signaling pathway	4.9825e-06	0.561404	95
Thyroid hormone synthesis	1.03403e-07	0.557692	61
Insulin resistance	1.04443e-09	0.554054	34
Gastric acid secretion	1.75829e-06	0.55102	84
Choline metabolism in cancer	1.07888e-06	0.540984	82
Viral myocarditis	2.3185e-05	0.538462	105
Aldosterone-regulated sodium reabsorption	0.000646414	0.538462	132
Central carbon metabolism in cancer	2.06954e-06	0.531915	86
Mineral absorption	0.000560268	0.53125	131
Endocytosis	2.98836e-16	0.53012	6
Inflammatory mediator regulation of TRP channels	1.86451e-08	0.529412	55
Insulin signaling pathway	9.90868e-09	0.528736	51
Hedgehog signaling pathway	6.84541e-06	0.527778	98
Neurotrophin signaling pathway	1.95799e-11	0.522222	21
Leukocyte transendothelial migration	7.37752e-08	0.52	57
Melanoma	1.91945e-06	0.52	85
Pancreatic cancer	5.25449e-11	0.516129	27
Morphine addiction	1.03726e-07	0.515625	62
AGE-RAGE signaling pathway in diabetic complications	1.11656e-09	0.513158	36
cGMP-PKG signaling pathway	1.95034e-13	0.512397	10
Thyroid hormone signaling pathway	2.78542e-11	0.511111	22
Platelet activation	6.27211e-11	0.511111	28
mRNA surveillance pathway	3.37097e-06	0.508475	92
Oocyte meiosis	7.91604e-08	0.506329	60
FoxO signaling pathway	3.84887e-12	0.5	15
Chronic myeloid leukemia	4.34867e-09	0.5	44
Glioma	1.05424e-07	0.5	63
GnRH signaling pathway	3.52987e-07	0.5	71
Cocaine addiction	1.97202e-05	0.5	104
cAMP signaling pathway	3.16283e-19	0.496894	2
Breast cancer	5.25163e-11	0.495238	26
Estrogen signaling pathway	2.93443e-09	0.493506	41
Adherens junction	2.99033e-09	0.492063	42
Hippo signaling pathway	1.15573e-11	0.491071	19
Cholinergic synapse	3.92829e-11	0.488889	24
Antigen processing and presentation	0.0037617	0.487805	159
Small cell lung cancer	4.20834e-10	0.486486	32
Insulin secretion	1.66702e-08	0.485294	53
Cell adhesion molecules (CAMs)	8.43373e-10	0.485149	33
Fc gamma R-mediated phagocytosis	4.28287e-06	0.483871	94
Renal cell carcinoma	1.05424e-07	0.482143	64
Nicotine addiction	0.00265646	0.481481	154
TNF signaling pathway	2.8286e-11	0.478261	23
Melanogenesis	3.99345e-06	0.477612	93
Alcoholism	0.000679143	0.476744	134
Mannose type O-glycan biosynthesis	0.000785616	0.47619	136
Aldosterone synthesis and secretion	3.2615e-07	0.461538	70
Proteoglycans in cancer	9.02989e-17	0.460606	5
Focal adhesion	8.87625e-13	0.459459	12
Circadian rhythm	0.0020831	0.458333	148
SNARE interactions in vesicular transport	5.47159e-06	0.457143	96
Axon guidance	1.1796e-10	0.456693	29
GABAergic synapse	5.00202e-07	0.455882	77
Adipocytokine signaling pathway	1.65781e-05	0.45283	102
Prostate cancer	1.18548e-09	0.45	37
Chagas disease (American trypanosomiasis)	9.1897e-09	0.447059	49
Oxytocin signaling pathway	7.36436e-09	0.446429	46
Ras signaling pathway	7.42626e-16	0.444444	7
Rap1 signaling pathway	1.81169e-13	0.444444	9
Circadian entrainment	3.7921e-08	0.443038	56
T cell receptor signaling pathway	9.1897e-09	0.44186	50
Type I diabetes mellitus	0.0342802	0.44	187
HIF-1 signaling pathway	2.1971e-06	0.434211	87
Longevity regulating pathway - multiple species	7.94746e-07	0.431034	80
Non-small cell lung cancer	2.03759e-07	0.428571	66
Vitamin digestion and absorption	0.00454676	0.428571	161
Notch signaling pathway	0.00532448	0.424242	162
Glutamatergic synapse	8.67619e-07	0.423529	81
mTOR signaling pathway	8.35957e-09	0.422414	48
Endometrial cancer	5.13592e-05	0.422222	109
Long-term depression	0.000332389	0.422222	123
Regulation of actin cytoskeleton	3.93632e-11	0.41875	25
Amyotrophic lateral sclerosis (ALS)	0.000138392	0.418605	114
Gap junction	0.000323072	0.416667	122
Signaling pathways regulating pluripotency of stem cells	4.43484e-09	0.415929	45
Salivary secretion	0.000186417	0.412698	115
Calcium signaling pathway	5.81668e-12	0.410596	16
Toxoplasmosis	1.11079e-07	0.410526	65
Phospholipase D signaling pathway	3.52988e-07	0.409524	72
Toll-like receptor signaling pathway	3.19529e-05	0.407895	108
Wnt signaling pathway	1.86037e-09	0.40678	39
Pancreatic secretion	8.47718e-05	0.405797	111
Type II diabetes mellitus	0.00196656	0.405405	144
Osteoclast differentiation	7.03815e-07	0.40404	79
Hepatitis B	1.83981e-11	0.401515	20
Renin secretion	0.000437857	0.4	127
Glycosphingolipid biosynthesis - globo and isoglobo series	0.0154419	0.4	177
Hepatitis C	1.68804e-08	0.396396	54
Tight junction	2.31729e-06	0.39604	88
Vasopressin-regulated water reabsorption	0.00647384	0.393939	165
MAPK signaling pathway	7.21839e-19	0.391489	3
Protein digestion and absorption	0.00241501	0.389831	151
Basal transcription factors	0.00282444	0.388889	155
Apoptosis	4.98198e-07	0.385321	76
B cell receptor signaling pathway	0.000257115	0.37931	117
RIG-I-like receptor signaling pathway	0.00119553	0.377358	137
Acute myeloid leukemia	1.72072e-05	0.375	103
Sphingolipid metabolism	0.000514965	0.372093	128
PI3K-Akt signaling pathway	8.76508e-13	0.371648	11
Glycosphingolipid biosynthesis - lacto and neolacto series	0.00304294	0.37037	156
Ubiquitin mediated proteolysis	1.27553e-09	0.370079	38
ECM-receptor interaction	0.000268841	0.369231	119
Bacterial invasion of epithelial cells	3.85721e-07	0.364865	74
Serotonergic synapse	8.48918e-05	0.364706	112
Influenza A	8.31593e-06	0.362205	99
Vascular smooth muscle contraction	2.68089e-05	0.361702	106
Hippo signaling pathway -multiple species	0.0137466	0.36	172
Lysosome	2.65729e-06	0.359223	90
Ovarian steroidogenesis	0.00644332	0.358974	164
Tuberculosis	5.79287e-06	0.358779	97
Th1 and Th2 cell differentiation	0.00149279	0.358209	141
Dorso-ventral axis formation	0.00407459	0.357143	160
Epstein-Barr virus infection	1.06914e-09	0.354651	35
Shigellosis	1.42098e-05	0.353846	101
Herpes simplex infection	2.23631e-07	0.353741	68
TGF-beta signaling pathway	1.41445e-06	0.349398	83
Colorectal cancer	4.06481e-07	0.347222	75
Natural killer cell mediated cytotoxicity	0.0139848	0.341463	173
Th17 cell differentiation	0.000258119	0.337209	118
Retrograde endocannabinoid signaling	2.96256e-10	0.336134	31
Fanconi anemia pathway	0.000242398	0.333333	116
Apoptosis - multiple species	0.000275229	0.333333	120
Transcriptional misregulation in cancer	7.63525e-08	0.329114	58
Pathways in cancer	3.91578e-25	0.328502	1
Viral carcinogenesis	7.75954e-08	0.327586	59
Chemokine signaling pathway	3.71701e-07	0.327044	73
Nucleotide excision repair	0.0012508	0.319149	138
p53 signaling pathway	0.000368623	0.318182	124
Cardiac muscle contraction	0.00197741	0.318182	145
PPAR signaling pathway	0.00171221	0.31746	143
RNA degradation	3.05195e-05	0.316456	107
Bile secretion	0.00333307	0.311475	158
Dilated cardiomyopathy	5.45494e-05	0.310345	110
Cell cycle	0.00013666	0.3	113
Hematopoietic cell lineage	0.00262594	0.3	153
Primary immunodeficiency	0.00951119	0.297297	168
Arrhythmogenic right ventricular cardiomyopathy (ARVC)	0.00171221	0.294118	142
Thyroid cancer	0.00539	0.294118	163
Salmonella infection	0.000556566	0.292683	130
Hypertrophic cardiomyopathy (HCM)	0.000783295	0.291139	135
Bladder cancer	0.0249153	0.289474	181
NOD-like receptor signaling pathway	0.000370117	0.28777	125
Inositol phosphate metabolism	0.000552847	0.283784	129
Rheumatoid arthritis	0.0356105	0.283582	189
Measles	0.000666409	0.282051	133
Protein processing in endoplasmic reticulum	0.000310937	0.278571	121
Epithelial cell signaling in Helicobacter pylori infection	2.70953e-06	0.274725	91
Non-alcoholic fatty liver disease (NAFLD)	0.00235014	0.274194	150
Synaptic vesicle cycle	0.0257683	0.272727	182
Other types of O-glycan biosynthesis	0.0316935	0.269231	183
Pyrimidine metabolism	0.00136088	0.262626	139
Jak-STAT signaling pathway	0.00145844	0.26087	140
RNA transport	0.00332299	0.26087	157
Amoebiasis	0.0128279	0.252874	171
NF-kappa B signaling pathway	0.00200573	0.252632	147
Neuroactive ligand-receptor interaction	3.02684e-09	0.246711	43
Peroxisome	0.0354469	0.246575	188
Vibrio cholerae infection	0.0483342	0.244898	194
Huntington,s disease	0.032749	0.241611	186
Alzheimer,s disease	0.0158798	0.237762	178
Spliceosome	0.00685328	0.237705	166
MicroRNAs in cancer	1.02407e-13	0.236735	8
Biosynthesis of unsaturated fatty acids	0.03881	0.21875	191
Glycerophospholipid metabolism	0.00200573	0.218182	146
Complement and coagulation cascades	0.0429153	0.217949	193
Pertussis	0.0317029	0.21519	184
Legionellosis	0.0178734	0.202899	179
Glycerolipid metabolism	0.0024645	0.197674	152
One carbon pool by folate	0.0141432	0.194444	174
Purine metabolism	0.000416539	0.192308	126
Homologous recombination	0.00210448	0.180556	149
Lysine degradation	0.0145536	0.174419	175
Pantothenate and CoA biosynthesis	0.037423	0.157895	190
Alanine, aspartate and glutamate metabolism	0.00753092	0.157143	167
Cysteine and methionine metabolism	0.0199185	0.106195	180
Nicotinate and nicotinamide metabolism	0.0388547	0.0833333	192
Amino sugar and nucleotide sugar metabolism	0.0322807	0.0769231	185
Folate biosynthesis	0.0154419	0.075	176
